# Supplementary material for: Highly drug resistant clone of Salmonella Kentucky ST198 in clinical infections and poultry in Zimbabwe
Source: NPJ Antimicrob Resist. 2023 Jun 16;1:6. doi: 10.1038/s44259-023-00003-6 (PMC11721084; doi:10.1038/s44259-023-00003-6)
Supplement: Supplementary file 3 — Supplementary Data [file 44259_2023_3_MOESM3_ESM.xlsx]

## Sheet: Supplementary_Table_1 copy
accession	Travel_Destination	Travel_Region	Strain name	Source	Region	Country	Location	Location-detailed	Year	MLST type	Study	ARR_2	aac_3_II	aac_3_Id	aac_3_Via	aac_6_Iaa	aac_6_Ib3	aadA2 / aadA17	aadA5	aadA1/4/5/8/22 / ant_3_Ia	aadA7	aph_3_Iia	aph_3_Iib	aph_3_Ia	aph_3_VI	aph_3_Ib	aph_6_Id	armA	blaCMY_2/ 4/54	blaDHA_1	blaCTX_M_1/15/55/82	blaCTX_M_14	blaNDM_1	blaOXA_10	blaOXA_48	blaOXA_395	blaTEM_1B/1C/57/116/124/171/178/187	catA1	catB7	cml.1/A1	dfrA17	dfrA12	dfrA14	dfrA32	ere_A	erm_42	erm_B	floR	fosA
SRR15915216	NoData	NoData	ZM3616	Feed	Southern Africa	Zimbabwe	Harare	Waterfalls	2018	198	this study	no	no	yes	no	yes	no	yes	no	yes	yes	no	no	no	no	yes	yes	no	no	no	no	yes	no	no	no	no	yes	no	no	yes	no	no	no	no	no	no	no	no	no
SRR15915215	NoData	NoData	ZM3714	Environment	Southern Africa	Zimbabwe	Mt Hampden	Mt Hampden	2018	198	this study	no	no	yes	no	yes	no	yes	no	yes	yes	no	no	no	no	yes	yes	no	no	no	no	yes	no	no	no	no	yes	no	no	yes	no	no	no	no	no	no	no	no	no
SRR15915212	NoData	NoData	ZM4054	Personnel	Southern Africa	Zimbabwe	Marondera	Marondera	2018	198	this study	no	no	yes	no	yes	no	yes	no	yes	yes	no	no	no	no	yes	yes	no	no	no	no	yes	no	no	no	no	yes	no	no	yes	no	no	no	no	no	no	no	no	no
ERR1759093	NoData	NoData	ERR1759093	NoData	Europe	Cyprus	N/A	N/A	2014	198	public_db	no	no	yes	no	yes	no	no	no	no	yes	no	no	no	no	no	no	no	no	no	no	no	no	no	no	no	yes	no	no	no	no	no	no	no	no	no	no	no	no
ERR1759204	NoData	NoData	ERR1759204	NoData	Europe	Spain	N/A	N/A	2014	198	public_db	no	no	yes	no	yes	no	no	no	no	yes	no	no	no	no	yes	yes	no	no	no	no	no	no	no	no	no	yes	no	no	no	no	no	no	no	no	no	no	no	no
ERR2019831	NoData	NoData	ERR2019831	NoData	Western Africa	Nigeria	N/A	N/A	2013	198	public_db	no	no	yes	no	no	no	no	no	no	yes	no	no	no	no	yes	yes	no	no	no	no	no	no	no	no	no	yes	no	no	no	no	no	no	no	no	no	no	no	no
ERR2173656	NoData	NoData	ERR2173656	NoData	Europe	Ireland	N/A	N/A	2017	198	Coipan et al 2020	no	no	yes	no	yes	no	no	no	no	yes	no	no	yes	no	yes	yes	no	no	no	no	yes	no	no	no	no	no	no	no	no	no	no	no	no	no	no	no	no	no
ERR2197922	NoData	NoData	ERR2197922	NoData	Western Asia	Lebanon	N/A	N/A	2017	198	public_db	no	no	no	no	yes	no	no	no	no	no	no	no	no	no	no	no	no	yes	no	no	no	no	no	no	no	yes	no	no	no	no	no	no	no	no	no	no	no	no
ERR2197923	NoData	NoData	ERR2197923	NoData	Western Asia	Lebanon	N/A	N/A	2017	198	public_db	no	no	yes	no	yes	no	no	no	no	yes	no	no	no	no	no	no	no	no	no	no	no	no	no	no	no	yes	no	no	no	no	no	no	no	no	no	no	no	no
ERR2197924	NoData	NoData	ERR2197924	NoData	Western Asia	Lebanon	N/A	N/A	2017	198	public_db	no	no	no	no	yes	no	no	no	no	no	no	no	no	no	no	no	no	yes	no	no	no	no	no	no	no	yes	no	no	no	no	no	no	no	no	no	no	yes	no
ERR2197925	NoData	NoData	ERR2197925	NoData	Western Asia	Lebanon	N/A	N/A	2017	198	public_db	no	no	yes	no	yes	no	no	no	no	yes	no	no	no	no	no	no	no	yes	no	no	no	no	no	no	no	yes	no	no	no	no	no	no	no	no	no	no	no	no
ERR2197927	NoData	NoData	ERR2197927	NoData	Western Asia	Lebanon	N/A	N/A	2017	198	public_db	no	no	yes	no	yes	no	no	no	no	yes	no	no	no	no	no	no	no	yes	no	no	no	no	no	no	no	yes	no	no	no	no	no	no	no	no	no	no	no	no
ERR2197929	NoData	NoData	ERR2197929	NoData	Western Asia	Lebanon	N/A	N/A	2017	198	public_db	no	no	yes	no	yes	no	no	no	no	yes	no	no	no	no	no	no	no	no	no	no	no	no	no	no	no	yes	no	no	no	no	no	no	no	no	no	no	no	no
ERR2580273	India	Southern Asia	ERR2580273	NoData	Europe	Denmark	N/A	N/A	2017	198	Coipan et al 2020	no	no	no	no	yes	no	no	no	no	no	no	no	no	no	no	no	no	no	no	no	no	no	no	no	no	yes	no	no	no	no	no	no	no	no	no	no	no	no
ERR2580274	NoData	NoData	ERR2580274	NoData	Europe	Denmark	N/A	N/A	2017	198	Coipan et al 2020	no	no	yes	no	yes	no	no	no	no	yes	no	no	yes	no	yes	yes	no	no	no	no	yes	no	no	no	no	no	no	no	no	no	no	no	no	no	no	no	no	no
ERR2580275	NoData	NoData	ERR2580275	NoData	Europe	Denmark	N/A	N/A	2017	198	public_db	no	no	yes	no	yes	no	no	no	no	yes	no	no	no	no	no	no	no	no	no	no	no	no	no	no	no	no	no	no	no	no	no	no	no	no	no	no	no	no
ERR2580276	Pakistan	Southern Asia	ERR2580276	NoData	Europe	Denmark	N/A	N/A	2016	198	Coipan et al 2020	no	no	yes	no	yes	no	no	no	no	yes	no	no	no	no	no	no	no	no	no	no	no	no	no	no	no	yes	no	no	no	no	no	no	no	no	no	no	no	no
ERR2580277	NoData	NoData	ERR2580277	NoData	Europe	Denmark	N/A	N/A	2013	198	Coipan et al 2020	no	no	yes	no	yes	no	no	no	no	yes	no	no	yes	no	yes	yes	no	no	no	no	yes	no	no	no	no	no	no	no	no	no	no	no	no	no	no	no	no	no
ERR4276932	NoData	NoData	ERR4276932	NoData	Europe	Norway	N/A	N/A	2015	198	Coipan et al 2020	no	no	yes	no	yes	no	no	no	no	yes	no	no	yes	no	yes	yes	no	no	no	no	yes	no	no	no	no	no	no	no	no	no	no	no	no	no	no	no	no	no
ERR4276933	NoData	NoData	ERR4276933	NoData	Europe	Norway	N/A	N/A	2017	198	Coipan et al 2020	no	no	yes	no	yes	no	no	no	no	yes	no	no	yes	no	yes	yes	no	no	no	no	yes	no	no	no	no	no	no	no	no	no	no	no	no	no	no	no	no	no
ERR4375166	NoData	NoData	ERR4375166	NoData	Europe	Germany	N/A	N/A	2016	198	Coipan et al 2020	no	no	yes	no	no	no	no	no	no	yes	no	no	no	no	no	no	no	yes	no	no	no	no	no	no	no	yes	no	no	no	no	no	no	no	no	no	no	no	no
ERR4383979	NoData	NoData	ERR4383979	NoData	Europe	Germany	N/A	N/A	2016	198	Coipan et al 2020	no	no	yes	no	yes	no	no	no	no	yes	no	no	yes	no	yes	yes	no	no	no	no	yes	no	no	no	no	no	no	no	no	no	no	no	no	no	no	no	no	no
ERR4383980	NoData	NoData	ERR4383980	NoData	Europe	Germany	N/A	N/A	2017	198	Coipan et al 2020	no	no	yes	no	yes	no	no	no	no	yes	no	no	yes	no	yes	yes	no	no	no	no	yes	no	no	no	no	no	no	no	no	no	no	no	no	no	no	no	no	no
ERR4383981	NoData	NoData	ERR4383981	NoData	Europe	Germany	N/A	N/A	2017	198	Coipan et al 2020	no	no	yes	no	yes	no	no	no	no	yes	no	no	yes	no	yes	yes	no	no	no	no	yes	no	no	no	no	no	no	no	no	no	no	no	no	no	no	no	yes	no
ERR4383983	NoData	NoData	ERR4383983	NoData	Europe	Germany	N/A	N/A	2017	198	Coipan et al 2020	no	no	yes	no	yes	no	no	no	no	yes	no	no	yes	no	yes	yes	no	no	no	no	yes	no	no	no	no	no	no	no	no	no	no	no	no	no	no	no	no	no
ERR4383984	NoData	NoData	ERR4383984	NoData	Europe	Germany	N/A	N/A	2017	198	Coipan et al 2020	no	no	yes	no	yes	no	no	no	no	yes	no	no	yes	no	yes	yes	no	no	no	no	yes	no	no	no	no	no	no	no	no	no	no	no	no	no	no	no	no	no
ERR4383985	NoData	NoData	ERR4383985	NoData	Europe	Germany	N/A	N/A	2017	198	Coipan et al 2020	no	no	no	no	yes	no	no	no	yes	no	no	no	yes	no	yes	no	no	no	no	yes	no	no	no	no	no	no	no	no	yes	no	yes	no	no	no	no	no	yes	no
ERR4388994	NoData	NoData	ERR4388994	NoData	Europe	Luxembourg	N/A	N/A	2017	198	Coipan et al 2020	no	no	no	no	yes	no	no	no	no	no	no	no	no	no	no	no	no	no	no	no	no	no	no	no	no	no	no	no	no	no	no	no	no	no	no	no	no	no
ERR4389156	NoData	NoData	ERR4389156	NoData	Europe	Netherlands	N/A	N/A	2009	198	Coipan et al 2020	no	no	no	no	yes	no	no	no	no	no	no	no	no	no	yes	yes	no	no	no	no	no	no	no	no	no	no	no	no	no	no	no	no	no	no	no	no	no	no
ERR4390083	NoData	NoData	ERR4390083	NoData	Europe	Netherlands	N/A	N/A	2010	198	Coipan et al 2020	no	no	yes	no	yes	no	no	no	no	yes	no	no	no	no	no	no	no	no	no	no	no	no	no	no	no	yes	no	no	no	no	no	no	no	no	no	no	no	no
ERR4390118	NoData	NoData	ERR4390118	NoData	Europe	Netherlands	N/A	N/A	2010	198	Coipan et al 2020	no	no	no	no	yes	no	no	no	no	no	no	no	no	no	no	no	no	no	no	no	no	no	no	no	no	no	no	no	no	no	no	no	no	no	no	no	no	no
ERR4390226	NoData	NoData	ERR4390226	NoData	Europe	Netherlands	N/A	N/A	2011	198	Coipan et al 2020	no	no	no	no	yes	no	no	no	no	no	no	no	no	no	no	no	no	no	no	no	no	no	no	no	no	no	no	no	no	no	no	no	no	no	no	no	no	no
ERR4390227	NoData	NoData	ERR4390227	NoData	Europe	Netherlands	N/A	N/A	2011	198	Coipan et al 2020	no	no	yes	no	yes	no	no	no	no	yes	no	no	no	no	no	no	no	no	no	no	no	no	no	no	no	yes	no	no	no	no	no	no	no	no	no	no	no	no
ERR4390296	NoData	NoData	ERR4390296	NoData	Europe	Netherlands	N/A	N/A	2011	198	Coipan et al 2020	no	no	yes	no	yes	no	no	no	no	yes	no	no	no	no	no	no	no	no	no	no	no	no	no	no	no	yes	no	no	no	no	no	no	no	no	no	no	no	no
ERR4390300	NoData	NoData	ERR4390300	NoData	Europe	Netherlands	N/A	N/A	2013	198	Coipan et al 2020	no	no	no	no	yes	no	no	no	no	no	no	no	no	no	no	no	no	no	no	no	no	no	no	no	no	yes	no	no	no	no	no	no	no	no	no	no	no	no
ERR4390302	NoData	NoData	ERR4390302	NoData	Europe	Netherlands	N/A	N/A	2013	198	Coipan et al 2020	no	no	yes	no	yes	no	no	no	no	yes	no	no	no	no	no	no	no	no	no	no	no	no	no	no	no	yes	no	no	no	no	no	no	no	no	no	no	no	no
ERR4391167	NoData	NoData	ERR4391167	NoData	Europe	Netherlands	N/A	N/A	2014	198	Coipan et al 2020	no	no	no	no	yes	no	yes	no	no	no	no	no	no	no	yes	yes	no	no	no	no	no	no	no	no	no	yes	no	no	no	no	yes	no	no	no	no	no	no	no
ERR4391275	NoData	NoData	ERR4391275	NoData	Europe	Netherlands	N/A	N/A	2014	198	Coipan et al 2020	no	no	no	no	yes	no	no	no	no	yes	no	no	no	no	no	no	no	no	no	no	no	no	no	no	no	yes	no	no	no	no	no	no	no	no	no	no	no	no
ERR4391276	NoData	NoData	ERR4391276	NoData	Europe	Netherlands	N/A	N/A	2016	198	Coipan et al 2020	no	no	yes	no	yes	no	no	no	no	yes	no	no	no	no	no	no	no	no	no	no	no	no	no	no	no	yes	no	no	no	no	no	no	no	no	no	no	no	no
ERR4391304	NoData	NoData	ERR4391304	NoData	Europe	Netherlands	N/A	N/A	2016	198	Coipan et al 2020	no	no	no	no	yes	no	no	no	no	yes	no	no	no	no	no	no	no	no	no	no	no	no	no	no	no	yes	no	no	no	no	no	no	no	no	no	no	no	no
ERR4391922	NoData	NoData	ERR4391922	NoData	Europe	Netherlands	N/A	N/A	2016	198	Coipan et al 2020	no	no	no	no	yes	no	no	no	no	yes	no	no	no	no	no	no	no	no	no	no	no	no	no	no	no	yes	no	no	no	no	no	no	no	no	no	no	no	no
ERR4391923	NoData	NoData	ERR4391923	NoData	Europe	Netherlands	N/A	N/A	2016	198	Coipan et al 2020	no	no	yes	no	yes	no	no	no	no	yes	no	no	yes	no	yes	yes	no	no	no	no	yes	no	no	no	no	no	no	no	no	no	no	no	no	no	no	no	no	no
ERR4391958	NoData	NoData	ERR4391958	NoData	Europe	Netherlands	N/A	N/A	2016	198	Coipan et al 2020	yes	no	no	no	yes	no	no	no	no	yes	no	no	yes	no	no	no	no	no	no	no	no	no	no	no	no	no	no	no	no	no	no	yes	no	no	no	no	no	no
ERR4392001	NoData	NoData	ERR4392001	NoData	Europe	Netherlands	N/A	N/A	2016	198	Coipan et al 2020	no	no	no	no	yes	no	no	no	no	no	no	no	no	no	no	no	no	no	no	no	no	no	no	no	no	yes	no	no	no	no	no	no	no	no	no	no	no	no
ERR4392813	NoData	NoData	ERR4392813	NoData	Europe	Netherlands	N/A	N/A	2016	198	Coipan et al 2020	no	no	yes	no	yes	no	no	no	no	yes	no	no	yes	no	yes	yes	no	no	no	no	yes	no	no	no	no	no	no	no	no	no	no	no	no	no	no	no	no	no
ERR4392814	NoData	NoData	ERR4392814	NoData	Europe	Netherlands	N/A	N/A	2016	198	Coipan et al 2020	no	no	no	no	yes	no	no	no	no	no	no	no	yes	no	no	no	no	no	no	no	yes	no	no	no	no	no	no	no	no	no	no	no	no	no	no	no	no	no
ERR4392815	NoData	NoData	ERR4392815	NoData	Europe	Netherlands	N/A	N/A	2016	198	Coipan et al 2020	no	no	yes	no	yes	no	no	no	no	yes	no	no	yes	no	yes	yes	no	no	no	no	yes	no	no	no	no	no	no	no	no	no	no	no	no	no	no	no	no	no
ERR4393220	NoData	NoData	ERR4393220	NoData	Europe	Netherlands	N/A	N/A	2017	198	Coipan et al 2020	no	no	yes	no	yes	no	no	no	no	yes	no	no	yes	no	yes	yes	no	no	no	no	yes	no	no	no	no	no	no	no	no	no	no	no	no	no	no	no	no	no
ERR4393221	NoData	NoData	ERR4393221	NoData	Europe	Netherlands	N/A	N/A	2017	198	Coipan et al 2020	no	no	yes	no	yes	no	no	no	no	yes	no	no	yes	no	yes	yes	no	no	no	no	yes	no	no	no	no	no	no	no	no	no	no	no	no	no	no	no	no	no
ERR4393222	NoData	NoData	ERR4393222	NoData	Europe	Netherlands	N/A	N/A	2017	198	Coipan et al 2020	no	no	yes	no	yes	no	no	no	no	yes	no	no	yes	no	yes	yes	no	no	no	no	yes	no	no	no	no	no	no	no	no	no	no	no	no	no	no	no	no	no
ERR4393224	NoData	NoData	ERR4393224	NoData	Europe	Netherlands	N/A	N/A	2017	198	Coipan et al 2020	no	no	yes	no	yes	no	no	no	no	yes	no	no	yes	no	yes	yes	no	no	no	no	yes	no	no	no	no	no	no	no	no	no	no	no	no	no	no	no	no	no
ERR4393225	NoData	NoData	ERR4393225	NoData	Europe	Netherlands	N/A	N/A	2017	198	Coipan et al 2020	no	no	yes	no	yes	no	no	no	no	yes	no	no	yes	no	yes	yes	no	no	no	no	yes	no	no	no	no	no	no	no	no	no	no	no	no	no	no	no	no	no
ERR4393227	NoData	NoData	ERR4393227	NoData	Europe	Netherlands	N/A	N/A	2017	198	Coipan et al 2020	no	no	yes	no	yes	no	no	no	no	yes	no	no	yes	no	yes	yes	no	no	no	no	yes	no	no	no	no	no	no	no	no	no	no	no	no	no	no	no	no	no
ERR4393228	NoData	NoData	ERR4393228	NoData	Europe	Netherlands	N/A	N/A	2017	198	Coipan et al 2020	no	no	no	no	yes	no	yes	no	yes	no	no	no	yes	no	yes	no	no	no	no	yes	no	no	no	no	no	no	no	no	yes	no	yes	no	no	no	no	no	yes	no
ERR4393229	NoData	NoData	ERR4393229	NoData	Europe	Netherlands	N/A	N/A	2017	198	Coipan et al 2020	no	no	no	no	yes	no	yes	no	yes	no	no	no	no	no	no	no	no	no	no	no	no	no	no	no	no	no	no	no	yes	no	no	no	no	no	no	no	no	no
ERR4393270	NoData	NoData	ERR4393270	NoData	Europe	Netherlands	N/A	N/A	2017	198	Coipan et al 2020	no	no	yes	no	yes	no	no	no	no	yes	no	no	no	no	no	no	no	no	no	no	no	no	no	no	no	yes	no	no	no	no	no	no	no	no	no	no	no	no
ERR4393271	NoData	NoData	ERR4393271	NoData	Europe	Netherlands	N/A	N/A	2017	198	Coipan et al 2020	no	no	yes	no	yes	no	no	no	no	yes	no	no	no	no	no	no	no	no	no	no	no	no	no	no	no	yes	no	no	no	no	no	no	no	no	no	no	no	no
ERR4393272	NoData	NoData	ERR4393272	NoData	Europe	Netherlands	N/A	N/A	2017	198	Coipan et al 2020	no	no	yes	no	yes	no	no	no	no	yes	no	no	yes	no	yes	yes	no	no	no	no	yes	no	no	no	no	no	no	no	no	no	no	no	no	no	no	no	no	no
ERR4393273	NoData	NoData	ERR4393273	NoData	Europe	Netherlands	N/A	N/A	2016	198	Coipan et al 2020	no	no	yes	no	yes	no	no	no	no	yes	no	no	no	no	no	no	no	no	no	no	no	no	no	no	no	yes	no	no	no	no	no	no	no	no	no	no	no	no
ERR4393274	NoData	NoData	ERR4393274	NoData	Europe	Netherlands	N/A	N/A	2016	198	Coipan et al 2020	no	no	yes	no	yes	no	no	no	no	yes	no	no	yes	no	yes	yes	no	no	no	no	yes	no	no	no	no	no	no	no	no	no	no	no	no	no	no	no	no	no
ERR4393275	NoData	NoData	ERR4393275	NoData	Europe	Netherlands	N/A	N/A	2016	198	Coipan et al 2020	no	no	yes	no	yes	no	no	no	no	yes	no	no	yes	no	yes	yes	no	no	no	no	yes	no	no	no	no	no	no	no	no	no	no	no	no	no	no	no	no	no
ERR4393276	NoData	NoData	ERR4393276	NoData	Europe	Netherlands	N/A	N/A	2016	198	Coipan et al 2020	no	no	yes	no	yes	no	no	no	no	yes	no	no	yes	no	yes	yes	no	no	no	no	yes	no	no	no	no	no	no	no	no	no	no	no	no	no	no	no	no	no
ERR4393282	NoData	NoData	ERR4393282	NoData	Europe	Netherlands	N/A	N/A	2016	198	Coipan et al 2020	no	no	yes	no	yes	no	no	no	no	yes	no	no	yes	no	yes	yes	no	no	no	no	yes	no	no	no	no	no	no	no	no	no	no	no	no	no	no	no	no	no
ERR4393635	NoData	NoData	ERR4393635	NoData	Europe	Netherlands	N/A	N/A	2016	198	Coipan et al 2020	no	no	yes	no	yes	no	no	no	no	yes	no	no	yes	no	yes	yes	no	no	no	no	yes	no	no	no	no	no	no	no	no	no	no	no	no	no	no	no	no	no
ERR4393689	NoData	NoData	ERR4393689	NoData	Europe	Netherlands	N/A	N/A	2017	198	Coipan et al 2020	no	no	yes	no	yes	no	no	no	no	yes	no	no	no	no	yes	yes	no	no	no	no	no	no	no	no	no	yes	no	no	no	no	no	no	no	no	no	no	no	no
ERR4393759	NoData	NoData	ERR4393759	NoData	Europe	Netherlands	N/A	N/A	2017	198	Coipan et al 2020	no	no	yes	no	yes	no	no	no	no	yes	no	no	yes	no	yes	yes	no	no	no	no	yes	no	no	no	no	no	no	no	no	no	no	no	no	no	no	no	no	no
ERR4393800	NoData	NoData	ERR4393800	NoData	Europe	Netherlands	N/A	N/A	2017	198	Coipan et al 2020	no	no	yes	no	yes	no	no	no	no	yes	no	no	yes	no	yes	yes	no	no	no	no	yes	no	no	no	no	no	no	no	no	no	no	no	no	no	no	no	no	no
ERR4393804	NoData	NoData	ERR4393804	NoData	Europe	Netherlands	N/A	N/A	2017	198	Coipan et al 2020	no	no	yes	no	yes	no	no	no	no	yes	no	no	no	no	yes	yes	no	no	no	no	no	no	no	no	no	yes	no	no	no	no	no	no	no	no	no	no	no	no
ERR4395275	NoData	NoData	ERR4395275	NoData	Europe	Netherlands	N/A	N/A	2017	198	Coipan et al 2020	no	no	yes	no	yes	no	no	no	no	yes	no	no	yes	no	yes	yes	no	no	no	no	yes	no	no	no	no	no	no	no	no	no	no	no	no	no	no	no	no	no
ERR4395280	NoData	NoData	ERR4395280	NoData	Europe	Netherlands	N/A	N/A	2017	198	Coipan et al 2020	no	no	no	no	yes	no	no	no	yes	no	no	no	no	no	no	no	no	no	yes	no	no	no	no	no	no	yes	no	no	no	no	no	no	no	no	no	no	no	no
ERR4395282	NoData	NoData	ERR4395282	NoData	Europe	Netherlands	N/A	N/A	2017	198	Coipan et al 2020	no	no	yes	no	yes	no	no	no	no	yes	no	no	no	no	yes	yes	no	no	no	no	yes	no	no	no	no	no	no	no	no	no	no	no	no	no	no	no	no	no
ERR4395285	NoData	NoData	ERR4395285	NoData	Europe	Netherlands	N/A	N/A	2017	198	Coipan et al 2020	no	no	yes	no	yes	no	no	no	no	yes	no	no	yes	no	yes	yes	no	no	no	no	yes	no	no	no	no	no	no	no	no	no	no	no	no	no	no	no	no	no
ERR526807	NoData	NoData	ERR526807	NoData	Western Asia	Kuwait	N/A	N/A	2012	198	public_db	no	no	yes	no	yes	no	no	no	no	yes	no	no	no	no	no	no	no	no	no	no	no	no	no	no	no	yes	no	no	no	no	no	no	no	no	no	no	no	no
SRR15915211	NoData	NoData	ZM55	Chicken	Southern Africa	Zimbabwe	Norton	Norton	2019	198	this study	no	no	yes	no	yes	no	yes	no	yes	yes	no	no	no	no	yes	yes	no	no	no	no	yes	no	no	no	no	yes	no	no	yes	no	no	no	no	no	no	no	no	no
SRR15915210	NoData	NoData	ZM66	Environment	Southern Africa	Zimbabwe	Ruwa	Ruwa	2018	198	this study	no	no	yes	no	yes	no	yes	no	yes	yes	no	no	no	no	yes	yes	no	no	no	no	yes	no	no	no	no	yes	no	no	yes	no	no	no	no	no	no	no	no	no
SRR15915209	NoData	NoData	ZM74	Environment	Southern Africa	Zimbabwe	Ruwa	Ruwa	2018	198	this study	no	no	yes	no	yes	no	yes	no	yes	yes	no	no	no	no	yes	yes	no	no	no	no	yes	no	no	no	no	yes	no	no	yes	no	no	no	no	no	no	no	no	no
SRR15915208	NoData	NoData	ZM75	Chicken	Southern Africa	Zimbabwe	Chishawasha	Chishawasha	2019	198	this study	no	no	yes	no	yes	no	yes	no	yes	yes	no	no	no	no	yes	yes	no	no	no	no	yes	no	no	no	no	no	no	no	yes	no	no	no	no	no	no	no	no	no
SRR15915207	NoData	NoData	ZM835	Personnel	Southern Africa	Zimbabwe	Harare	Waterfalls	2018	198	this study	no	no	yes	no	yes	no	yes	no	yes	yes	no	no	no	no	yes	yes	no	no	no	no	yes	no	no	no	no	yes	no	no	yes	no	no	no	no	no	no	no	no	no
SRR15915223	NoData	NoData	ZM19-53	Chicken	Southern Africa	Zimbabwe	Nyabira	Nyabira	2018	198	this study	no	no	yes	no	yes	no	yes	no	yes	yes	no	no	no	no	yes	yes	no	no	no	no	yes	no	no	no	no	yes	no	no	yes	no	no	no	no	no	no	no	no	no
SRR15915222	NoData	NoData	ZM19-54	Chicken	Southern Africa	Zimbabwe	Mt Hampden	Mt Hampden	2018	198	this study	no	no	yes	no	yes	no	yes	no	yes	yes	no	no	no	no	yes	yes	no	no	no	no	yes	no	no	no	no	yes	no	no	yes	no	no	no	no	no	no	no	no	no
SRR15915221	NoData	NoData	ZM19-62	Environment	Southern Africa	Zimbabwe	Beatrice	Beatrice	2019	198	this study	no	no	yes	no	yes	no	yes	no	yes	yes	no	no	no	no	yes	yes	no	no	no	no	yes	no	no	no	no	yes	no	no	yes	no	no	no	no	no	no	no	no	no
SRR15915219	NoData	NoData	ZM19-82	Environment	Southern Africa	Zimbabwe	Beatrice	Beatrice	2019	198	this study	no	no	yes	no	yes	no	no	no	no	yes	no	no	no	no	no	no	no	no	no	no	no	no	no	no	no	yes	no	no	no	no	no	no	no	no	no	no	no	no
SRR15915237	NoData	NoData	NM17-19	clinical	Southern Africa	Zimbabwe	Harare	Harare	2017	198	this study	no	no	yes	no	yes	no	yes	no	yes	yes	no	no	no	no	yes	yes	no	no	no	no	yes	no	no	no	no	yes	no	no	yes	no	no	no	no	no	no	no	no	no
SRR15915236	NoData	NoData	NM17-20	clinical	Southern Africa	Zimbabwe	Marondera	Marondera	2017	198	this study	no	no	yes	no	yes	no	yes	no	yes	yes	no	no	no	no	yes	yes	no	no	no	no	yes	no	no	no	no	yes	no	no	yes	no	no	no	no	no	no	no	no	no
SRR15915225	NoData	NoData	NM17-24	clinical	Southern Africa	Zimbabwe	Kadoma	Kadoma	2017	198	this study	no	no	yes	no	yes	no	yes	no	yes	yes	no	no	no	no	yes	yes	no	no	no	no	yes	no	no	no	no	yes	no	no	yes	no	no	no	no	no	no	no	no	no
SRR15915214	NoData	NoData	NM17-35	clinical	Southern Africa	Zimbabwe	Harare	Harare	2017	198	this study	no	no	yes	no	yes	no	yes	no	yes	yes	no	no	no	no	yes	yes	no	no	no	no	yes	no	no	no	no	yes	no	no	yes	no	no	no	no	no	no	no	no	no
SRR15915206	NoData	NoData	NM17-53	clinical	Southern Africa	Zimbabwe	Harare	Harare	2017	198	this study	no	no	yes	no	yes	no	yes	no	yes	yes	no	no	no	no	yes	yes	no	no	no	no	yes	no	no	no	no	yes	no	no	yes	no	no	no	no	no	no	no	no	no
SRR15915205	NoData	NoData	NM17-54	clinical	Southern Africa	Zimbabwe	Harare	Harare	2017	198	this study	no	no	yes	no	yes	no	yes	no	yes	yes	no	no	no	no	yes	yes	no	no	no	no	yes	no	no	no	no	yes	no	no	yes	no	no	no	no	no	no	no	no	no
SRR15915204	NoData	NoData	NM17-56	clinical	Southern Africa	Zimbabwe	Harare	Harare	2017	198	this study	no	no	yes	no	yes	no	no	no	no	yes	no	no	no	no	no	no	no	yes	no	no	no	no	no	no	no	yes	no	no	no	no	no	no	no	no	no	no	no	no
SRR15915203	NoData	NoData	NM18-50	clinical	Southern Africa	Zimbabwe	Mutare	Mutare	2018	198	this study	no	no	no	no	yes	no	yes	no	yes	no	no	no	no	no	yes	yes	no	no	no	no	yes	no	no	no	no	yes	no	no	yes	no	no	no	no	no	no	no	no	no
SRR15915202	NoData	NoData	NM18-63	clinical	Southern Africa	Zimbabwe	Harare	Harare	2018	198	this study	no	no	yes	no	yes	no	yes	no	yes	yes	no	no	no	no	yes	yes	no	no	no	no	yes	no	no	no	no	yes	no	no	yes	no	no	no	no	no	no	no	no	no
SRR15915201	NoData	NoData	NM18-68	clinical	Southern Africa	Zimbabwe	Chitungwiza	Chitungwiza	2018	198	this study	no	no	yes	no	yes	no	yes	no	yes	yes	no	no	no	no	yes	yes	no	no	no	no	yes	no	no	no	no	yes	no	no	yes	no	no	no	no	no	no	no	no	no
SRR15915234	NoData	NoData	ZM-11	Chicken	Southern Africa	Zimbabwe	Harare	Waterfalls	2019	198	this study	no	no	yes	no	yes	no	yes	no	yes	yes	no	no	no	no	yes	yes	no	no	no	no	yes	no	no	no	no	yes	no	no	yes	no	no	no	no	no	no	no	no	no
SRR15915229	NoData	NoData	ZM18-15	Environment	Southern Africa	Zimbabwe	Darwendale	Darwendale	2018	198	this study	no	no	yes	no	no	no	yes	no	yes	yes	no	no	no	no	yes	yes	no	no	no	no	yes	no	no	no	no	yes	no	no	yes	no	no	no	no	no	no	no	no	no
SRR15915228	NoData	NoData	ZM18-9	Chicken	Southern Africa	Zimbabwe	Darwendale	Darwendale	2019	198	this study	no	no	yes	no	yes	no	yes	no	yes	yes	no	no	no	no	yes	yes	no	no	no	no	yes	no	no	no	no	yes	no	no	yes	no	no	no	no	no	no	no	no	no
SRR15915227	NoData	NoData	ZM19-32	Chicken	Southern Africa	Zimbabwe	Harare	Pomona	2019	198	this study	no	no	yes	no	yes	no	yes	no	yes	yes	no	no	no	no	yes	yes	no	no	no	no	yes	no	no	no	no	yes	no	no	yes	no	no	no	no	no	no	no	no	no
SRR15915226	NoData	NoData	ZM19-38	Chicken	Southern Africa	Zimbabwe	Harare	Waterfalls	2019	198	this study	no	no	yes	no	yes	no	yes	no	yes	yes	no	no	no	no	yes	yes	no	no	no	no	yes	no	no	no	no	yes	no	no	yes	no	no	no	no	no	no	no	no	no
SRR15915224	NoData	NoData	ZM19-4	Chicken	Southern Africa	Zimbabwe	Chishawasha	Chishawasha	2019	198	this study	no	no	yes	no	yes	no	yes	no	yes	yes	no	no	no	no	yes	yes	no	no	no	no	yes	no	no	no	no	yes	no	no	yes	no	no	no	no	no	no	no	no	no
SRR15915220	NoData	NoData	ZM19-7	Chicken	Southern Africa	Zimbabwe	Nyabira	Nyabira	2018	198	this study	no	no	yes	no	yes	no	yes	no	yes	yes	no	no	no	no	yes	yes	no	no	no	no	yes	no	no	no	no	yes	no	no	yes	no	no	no	no	no	no	no	no	no
SRR15915233	NoData	NoData	ZM-39	Chicken	Southern Africa	Zimbabwe	Banket	Banket	2018	198*	this study	no	no	yes	no	yes	no	yes	no	yes	yes	no	no	no	no	yes	yes	no	no	no	no	yes	no	no	no	no	no	no	no	yes	no	no	no	no	no	no	no	no	no
SRR15915232	NoData	NoData	ZM-45	Chicken	Southern Africa	Zimbabwe	Nyabira	Nyabira	2019	198	this study	no	no	yes	no	yes	no	yes	no	yes	yes	no	no	no	no	yes	yes	no	no	no	no	yes	no	no	no	no	yes	no	no	yes	no	no	no	no	no	no	no	no	no
SRR15915231	NoData	NoData	ZM-46	Environment	Southern Africa	Zimbabwe	Beatrice	Beatrice	2019	198	this study	no	no	yes	no	yes	no	no	no	no	yes	no	no	no	no	no	no	no	no	no	no	no	no	no	no	no	yes	no	no	no	no	no	no	no	no	no	no	no	no
SRR15915235	NoData	NoData	NM19-3	clinical	Southern Africa	Zimbabwe	Chiredzi	Chiredzi	2019	152*	this study	no	no	no	no	yes	no	no	no	no	no	no	no	no	no	no	no	no	no	no	no	no	no	no	no	no	no	no	no	no	no	no	no	no	no	no	no	no	no
SRR15915218	NoData	NoData	ZM20	Chicken	Southern Africa	Zimbabwe	N/A	N/A	2020	198	this study	no	no	yes	no	yes	no	yes	no	yes	yes	no	no	no	no	no	yes	no	no	no	no	yes	no	no	no	no	yes	no	no	yes	no	no	yes	no	no	no	no	no	no
SRR15915217	NoData	NoData	ZM22	Environment	Southern Africa	Zimbabwe	N/A	N/A	2020	198	this study	no	no	yes	no	yes	no	yes	no	yes	yes	no	no	no	no	yes	yes	no	no	no	no	yes	no	no	no	no	yes	no	no	yes	no	no	no	no	no	no	no	no	no
SRR15915230	NoData	NoData	ZM1151	Chicken	Southern Africa	Zimbabwe	N/A	N/A	2020	198	this study	no	no	yes	no	yes	no	yes	no	yes	yes	no	no	no	no	yes	yes	no	no	no	no	yes	no	no	no	no	no	no	no	yes	no	no	no	no	no	no	no	no	no
SRR15915213	NoData	NoData	ZM3767	Chicken	Southern Africa	Zimbabwe	Marondera	Marondera	2018	198	this study	no	no	yes	no	yes	no	yes	no	yes	yes	no	no	no	no	yes	yes	no	no	no	no	yes	no	no	no	no	yes	no	no	yes	no	no	no	no	no	no	no	no	no
SRR1048299	NoData	NoData	3767	NoData	Western Asia	Syria	N/A	N/A	2010	198	public_db	no	no	yes	no	yes	no	no	no	no	yes	no	no	yes	no	yes	yes	no	no	no	no	no	no	no	no	no	yes	no	no	no	no	no	no	no	no	no	no	no	no
SRR1048324	Unknown	Unknown	SRR1048324	Ground beef	USA	USA	N/A	N/A	2012	198	Hawkey et al 2019	no	no	no	no	yes	no	no	no	no	no	no	no	no	no	no	no	no	no	no	no	no	no	no	no	no	no	no	no	no	no	no	no	no	no	no	no	no	no
SRR1106463	NoData	NoData	SRR1106463	NoData	Western Africa	Nigeria	N/A	N/A	2011	198	public_db	no	no	yes	no	yes	no	no	no	no	yes	no	no	no	no	yes	yes	no	no	no	no	no	no	no	no	no	no	no	no	no	no	no	no	no	no	no	no	no	no
SRR1106464	NoData	NoData	SRR1106464	NoData	Western Africa	Nigeria	N/A	N/A	2009	198	public_db	no	no	yes	no	yes	no	no	no	no	yes	no	no	no	no	yes	yes	no	no	no	no	no	no	no	no	no	no	no	no	no	no	no	no	no	no	no	no	no	no
SRR1106466	Unknown	Unknown	SRR1106466	Human	Eastern Asia	China	N/A	N/A	2007	198	Hawkey et al 2019	no	no	no	no	yes	no	no	no	no	no	no	no	no	no	no	no	no	no	no	no	no	no	no	no	no	no	no	no	no	no	no	no	no	no	no	no	no	no
SRR1107842	NoData	NoData	SRR1107842	NoData	Egypt	Egypt	N/A	N/A	2011	198	public_db	no	no	yes	no	yes	no	yes	no	no	yes	no	no	yes	no	no	no	no	no	no	no	no	no	no	no	no	yes	yes	no	no	no	yes	no	no	no	no	no	yes	no
SRR1157587	NoData	NoData	SRR1157587	NoData	Egypt	Egypt	N/A	N/A	2011	198	public_db	no	no	yes	no	yes	no	no	no	no	yes	no	no	yes	no	yes	yes	no	no	no	no	no	no	no	no	no	no	no	no	no	no	no	no	no	no	no	no	no	no
SRR12087468	NoData	NoData	SRR12087468	NoData	Europe	Belgium	N/A	N/A	2018	198	Coipan et al 2020	no	no	yes	no	no	no	no	no	no	yes	no	no	yes	no	yes	yes	no	no	no	no	yes	no	no	no	no	no	no	no	no	no	no	no	no	no	no	no	no	no
SRR12087469	NoData	NoData	SRR12087469	NoData	Europe	Belgium	N/A	N/A	2018	198	Coipan et al 2020	no	yes	yes	no	yes	no	no	no	yes	yes	no	no	yes	no	yes	yes	no	no	no	no	yes	no	no	no	no	yes	no	no	no	no	no	no	no	no	no	no	yes	no
SRR12087470	NoData	NoData	SRR12087470	NoData	Europe	Belgium	N/A	N/A	2018	198	Coipan et al 2020	no	no	no	no	yes	no	no	no	no	no	no	no	no	no	no	no	no	yes	no	no	no	no	no	no	no	yes	no	no	no	no	no	no	no	no	no	no	no	no
SRR12087471	NoData	NoData	SRR12087471	NoData	Europe	Belgium	N/A	N/A	2016	198	Coipan et al 2020	no	no	yes	no	yes	no	no	no	no	yes	no	no	yes	no	yes	yes	no	no	no	no	yes	no	no	no	no	no	no	no	no	no	no	no	no	no	no	no	no	no
SRR1288356	Unknown	Unknown	SRR1288356	Cumin seed	Western Asia	Syria	N/A	N/A	2011	198	Hawkey et al 2019	no	yes	yes	no	yes	no	no	no	yes	yes	no	no	no	no	no	no	no	no	no	no	no	no	no	no	no	yes	no	no	no	no	no	no	no	no	no	no	no	no
SRR1300677	Unknown	Unknown	SRR1300677	Red thyme mix	Western Asia	Syria	N/A	N/A	2010	198	Hawkey et al 2019	no	no	yes	no	yes	no	no	no	no	yes	no	no	no	no	yes	yes	no	no	no	no	no	no	no	no	no	yes	no	no	no	no	no	no	no	no	no	no	no	no
SRR1300699	NoData	NoData	SRR1300699	NoData	Europe	France	N/A	N/A	2011	198	public_db	no	no	yes	no	yes	no	yes	no	no	yes	no	no	yes	no	yes	yes	no	no	no	no	no	no	no	no	no	yes	no	no	no	no	yes	no	no	no	no	no	no	no
SRR1501669	NoData	NoData	SRR1501669	NoData	USA	USA	N/A	N/A	2014	198	public_db	no	no	no	no	yes	no	yes	no	yes	no	no	no	yes	no	no	no	no	no	no	no	no	no	no	no	no	yes	no	no	yes	no	yes	no	no	no	no	no	no	no
SRR1522100	Unknown	Unknown	SRR1522100	Red chilli powder	Southern Asia	Pakistan	N/A	N/A	2014	198	Hawkey et al 2019	no	no	yes	no	yes	no	no	no	no	yes	no	no	no	no	no	no	no	no	no	no	no	no	no	no	no	yes	no	no	no	no	no	no	no	no	no	no	no	no
SRR1637080	Unknown	Unknown	SRR1637080	Ground Turkey	USA	USA	N/A	N/A	2003	198	Hawkey et al 2019	no	no	no	no	yes	no	no	no	no	no	no	no	no	no	yes	yes	no	no	no	no	no	no	no	no	no	no	no	no	no	no	no	no	no	no	no	no	no	no
SRR1646515	Unknown	Unknown	SRR1646515	Sesame seeds	Southern Asia	India	N/A	N/A	2010	198	Hawkey et al 2019	no	no	no	no	yes	no	no	no	no	no	no	no	no	no	no	no	no	no	no	no	no	no	no	no	no	no	no	no	no	no	no	no	no	no	no	no	no	no
SRR1648149	NoData	NoData	SRR1648149	NoData	Southeastern Asia	Malaysia	N/A	N/A	2002	198	public_db	no	no	yes	no	yes	no	no	no	no	yes	no	no	no	no	yes	yes	no	no	no	no	no	no	no	no	no	yes	no	no	no	no	no	no	no	no	no	no	no	no
SRR1726150	NoData	NoData	SRR1726150	NoData	Egypt	Egypt	N/A	N/A	2005	198	public_db	no	no	yes	no	yes	no	no	no	no	yes	no	no	yes	no	yes	yes	no	no	no	no	no	no	no	no	no	no	no	no	no	no	no	no	no	no	no	no	no	no
SRR1763866	Unknown	Unknown	SRR1763866	Ground Turkey	USA	USA	N/A	N/A	2005	198	Hawkey et al 2019	no	no	no	no	yes	no	no	no	no	no	no	no	no	no	no	no	no	no	no	no	no	no	no	no	no	no	no	no	no	no	no	no	no	no	no	no	no	no
SRR1957844	NoData	NoData	SRR1957844	NoData	Europe	United Kingdom	N/A	N/A	2014	198	Coipan et al 2020	no	no	yes	no	yes	no	no	no	no	yes	no	no	yes	no	yes	yes	no	no	no	no	yes	no	no	no	no	no	no	no	no	no	no	no	no	no	no	no	no	no
SRR1958215	NoData	NoData	SRR1958215	NoData	Europe	United Kingdom	N/A	N/A	2014	198	public_db	no	no	yes	no	yes	no	no	no	no	yes	no	no	no	no	no	no	no	no	no	no	no	no	no	no	no	yes	no	no	no	no	no	no	no	no	no	no	no	no
SRR1958540	NoData	NoData	SRR1958540	NoData	Europe	United Kingdom	N/A	N/A	2014	198	public_db	no	no	no	no	yes	no	no	no	no	no	no	no	no	no	no	no	no	no	no	no	no	no	no	no	no	yes	no	no	no	no	no	no	no	no	yes	no	yes	no
SRR1958636	NoData	NoData	SRR1958636	NoData	Europe	United Kingdom	N/A	N/A	2014	198	public_db	no	no	no	no	yes	no	no	no	no	no	no	no	no	no	no	no	no	no	no	no	no	no	no	no	no	yes	no	no	no	no	no	no	no	no	no	no	no	no
SRR1958654	NoData	NoData	SRR1958654	NoData	Europe	United Kingdom	N/A	N/A	2014	198	Coipan et al 2020	no	no	yes	no	yes	no	no	no	no	yes	no	no	yes	no	yes	yes	no	no	no	no	yes	no	no	no	no	no	no	no	no	no	no	no	no	no	no	no	no	no
SRR1959422	NoData	NoData	SRR1959422	NoData	Europe	United Kingdom	N/A	N/A	2014	198	public_db	no	no	no	no	yes	no	no	no	no	yes	no	no	no	no	yes	yes	no	no	no	no	no	no	no	no	no	yes	no	no	no	no	no	no	no	no	no	no	yes	no
SRR1959427	NoData	NoData	SRR1959427	NoData	Europe	United Kingdom	N/A	N/A	2014	198	public_db	no	no	no	no	yes	no	no	no	no	yes	no	no	no	no	no	no	no	no	no	no	no	no	no	no	no	yes	no	no	no	no	no	no	no	no	no	no	no	no
SRR1960226	India	Southern Asia	SRR1960226	NoData	Europe	United Kingdom	N/A	N/A	2014	198	public_db	no	no	yes	no	yes	no	no	no	no	yes	no	no	no	no	no	no	no	no	no	no	no	no	no	no	no	yes	no	no	no	no	no	no	no	no	no	no	no	no
SRR1963498	India	Southern Asia	SRR1963498	NoData	Europe	United Kingdom	N/A	N/A	2014	198	public_db	no	no	no	no	yes	no	no	no	no	no	no	no	no	no	no	no	no	no	no	no	no	no	no	no	no	yes	no	no	no	no	no	no	no	no	no	no	no	no
SRR1965077	NoData	NoData	SRR1965077	NoData	Europe	United Kingdom	N/A	N/A	2014	198	Coipan et al 2020	no	no	yes	no	yes	no	no	no	no	yes	no	no	yes	no	yes	yes	no	no	no	no	yes	no	no	no	no	no	no	no	no	no	no	no	no	no	no	no	no	yes
SRR1965862	NoData	NoData	SRR1965862	NoData	Europe	United Kingdom	N/A	N/A	2015	198	public_db	no	no	no	no	yes	no	no	no	no	yes	no	no	no	no	no	no	no	no	no	no	no	no	no	no	no	yes	no	no	no	no	no	no	no	no	no	no	no	no
SRR1965947	NoData	NoData	SRR1965947	NoData	Europe	United Kingdom	N/A	N/A	2014	198	public_db	no	no	no	no	yes	no	no	no	no	no	no	no	no	no	yes	yes	no	no	no	no	no	no	no	no	no	yes	no	no	no	no	no	no	no	no	no	no	yes	no
SRR1966125	India	Southern Asia	SRR1966125	NoData	Europe	United Kingdom	N/A	N/A	2014	198	public_db	no	no	yes	no	yes	no	no	no	no	yes	no	no	no	no	no	no	no	no	no	no	no	no	no	no	no	yes	no	no	no	no	no	no	no	no	no	no	no	no
SRR1966330	India	Southern Asia	SRR1966330	NoData	Europe	United Kingdom	N/A	N/A	2014	198	public_db	no	no	yes	no	yes	no	no	no	no	yes	no	no	no	no	no	no	no	no	no	no	no	no	no	no	no	yes	no	no	no	no	no	no	no	no	no	no	no	no
SRR1966369	NoData	NoData	SRR1966369	NoData	Europe	United Kingdom	N/A	N/A	2014	198	Coipan et al 2020	no	no	yes	no	yes	no	no	no	no	yes	no	no	yes	no	yes	yes	no	no	no	no	yes	no	no	no	no	no	no	no	no	no	no	no	no	no	no	no	no	no
SRR1966565	NoData	NoData	SRR1966565	NoData	Europe	United Kingdom	N/A	N/A	2014	198	public_db	no	no	yes	no	yes	no	no	no	no	yes	no	no	no	no	yes	yes	no	no	no	no	no	no	no	no	no	no	no	no	no	no	no	no	no	no	no	no	no	no
SRR1966864	NoData	NoData	SRR1966864	NoData	Europe	United Kingdom	N/A	N/A	2014	198	public_db	no	no	no	no	yes	no	no	no	no	no	no	no	no	no	no	no	no	no	no	no	no	no	no	no	no	no	no	no	no	no	no	no	no	no	no	no	no	no
SRR1966989	NoData	NoData	SRR1966989	NoData	Europe	United Kingdom	N/A	N/A	2014	198	public_db	no	no	no	no	yes	no	yes	no	yes	no	no	no	yes	no	no	no	no	no	no	no	no	no	no	no	no	yes	no	no	yes	no	yes	no	no	no	yes	no	no	no
SRR1967117	NoData	NoData	SRR1967117	NoData	Europe	United Kingdom	N/A	N/A	2014	198	Coipan et al 2020	no	no	yes	no	yes	no	no	no	no	yes	no	no	yes	no	yes	yes	no	no	no	no	yes	no	no	no	no	no	no	no	no	no	no	no	no	no	no	no	no	no
SRR1967363	NoData	NoData	SRR1967363	NoData	Europe	United Kingdom	N/A	N/A	2015	198	public_db	no	no	no	no	yes	no	no	no	no	yes	no	no	no	no	no	no	no	no	no	no	no	no	no	no	no	yes	no	no	no	no	no	no	no	no	no	no	no	no
SRR1967688	NoData	NoData	SRR1967688	NoData	Europe	United Kingdom	N/A	N/A	2014	198	public_db	no	no	no	no	yes	no	no	no	no	no	no	no	no	no	no	no	no	no	no	no	no	no	no	no	no	yes	no	no	no	no	no	no	no	no	no	no	no	no
SRR1967733	NoData	NoData	SRR1967733	NoData	Europe	United Kingdom	N/A	N/A	2014	198	public_db	no	no	yes	no	yes	no	no	no	no	yes	no	no	no	no	no	yes	no	no	no	no	no	no	no	no	no	yes	no	no	no	no	no	no	no	no	no	no	no	no
SRR1967746	No Travel	No Travel	SRR1967746	NoData	Europe	United Kingdom	N/A	N/A	2014	198	public_db	no	no	yes	no	yes	no	no	no	no	yes	no	no	no	no	no	no	no	no	no	no	no	no	no	no	no	yes	no	no	no	no	no	no	no	no	no	no	no	no
SRR1967922	NoData	NoData	SRR1967922	NoData	Europe	United Kingdom	N/A	N/A	2014	198	Coipan et al 2020	no	no	yes	no	yes	no	no	no	no	yes	no	no	yes	no	yes	yes	no	no	no	no	yes	no	no	no	no	no	no	no	no	no	no	no	no	no	no	no	no	no
SRR1968276	Pakistan	Southern Asia	SRR1968276	NoData	Europe	United Kingdom	N/A	N/A	2015	198	public_db	no	no	yes	no	yes	no	no	no	no	yes	no	no	no	no	no	no	no	no	no	no	no	no	no	no	no	yes	no	no	no	no	no	no	no	no	no	no	no	no
SRR1968341	NoData	NoData	SRR1968341	NoData	Europe	United Kingdom	N/A	N/A	2014	198	public_db	no	no	yes	no	yes	no	no	no	no	yes	no	no	no	no	no	yes	no	no	no	no	no	no	no	no	no	no	no	no	no	no	no	yes	no	no	no	no	no	no
SRR1968456	NoData	NoData	SRR1968456	NoData	Europe	United Kingdom	N/A	N/A	2014	198	public_db	no	no	yes	no	yes	no	yes	no	no	yes	no	no	yes	no	no	no	no	no	no	no	no	no	no	no	no	no	yes	no	no	no	yes	no	no	no	no	no	yes	no
SRR1968465	NoData	NoData	SRR1968465	NoData	Europe	United Kingdom	N/A	N/A	2014	198	public_db	no	no	no	no	yes	no	no	no	no	no	no	no	no	no	no	no	no	no	no	no	no	no	no	no	no	yes	no	no	no	no	no	no	no	no	yes	no	yes	no
SRR1968761	NoData	NoData	SRR1968761	NoData	Europe	United Kingdom	N/A	N/A	2014	198	public_db	no	no	yes	no	yes	no	no	no	no	yes	no	no	yes	no	yes	yes	no	no	no	no	no	no	no	no	no	yes	no	no	no	no	no	no	no	no	no	no	no	no
SRR1968967	India	Southern Asia	SRR1968967	NoData	Europe	United Kingdom	N/A	N/A	2015	198	public_db	no	no	yes	no	yes	no	no	no	no	yes	no	no	no	no	no	no	no	no	no	no	no	no	no	no	no	yes	no	no	no	no	no	no	no	no	no	no	no	no
SRR1969047	Pakistan	Southern Asia	SRR1969047	NoData	Europe	United Kingdom	N/A	N/A	2014	198	public_db	no	no	yes	no	yes	no	no	no	no	yes	no	no	no	no	no	no	no	no	no	no	no	no	no	no	no	yes	no	no	no	no	no	no	no	no	no	no	no	no
SRR1969255	Unknown	Unknown	SRR1969255	NoData	Europe	United Kingdom	N/A	N/A	2014	198	public_db	no	no	yes	no	yes	no	no	no	no	yes	no	no	no	no	no	no	no	no	no	no	no	no	no	no	no	yes	no	no	no	no	no	no	no	no	no	no	no	no
SRR1969412	India	Southern Asia	SRR1969412	NoData	Europe	United Kingdom	N/A	N/A	2014	198	public_db	no	no	yes	no	yes	no	no	no	no	yes	no	no	no	no	no	no	no	no	no	no	no	no	no	no	no	yes	no	no	no	no	no	no	no	no	no	no	no	no
SRR1969524	NoData	NoData	SRR1969524	NoData	Europe	United Kingdom	N/A	N/A	2014	198	public_db	no	no	no	no	yes	no	yes	no	yes	no	no	no	no	no	no	no	no	no	no	no	no	no	no	no	no	yes	no	no	yes	no	no	no	no	no	no	no	no	no
SRR1969584	NoData	NoData	SRR1969584	NoData	Europe	United Kingdom	N/A	N/A	2014	198	public_db	no	no	no	no	yes	no	yes	no	yes	no	no	no	no	no	no	no	no	no	no	no	no	no	no	no	no	yes	no	no	yes	no	yes	no	no	no	no	no	no	no
SRR1969648	NoData	NoData	SRR1969648	NoData	Europe	United Kingdom	N/A	N/A	2014	198	public_db	no	no	yes	no	yes	no	no	no	no	yes	no	no	no	no	no	yes	no	no	no	no	no	no	no	no	no	yes	no	no	no	no	no	no	no	no	no	no	no	no
SRR1969804	India	Southern Asia	SRR1969804	NoData	Europe	United Kingdom	N/A	N/A	2014	198	public_db	no	no	yes	no	yes	no	no	no	no	yes	no	no	no	no	no	no	no	no	no	no	no	no	no	no	no	yes	no	no	no	no	no	no	no	no	no	no	no	no
SRR1970221	Unknown	Unknown	SRR1970221	NoData	Europe	United Kingdom	N/A	N/A	2014	198	public_db	no	no	yes	no	yes	no	no	no	no	yes	no	no	no	no	no	no	no	no	no	no	no	no	no	no	no	yes	no	no	no	no	no	no	no	no	no	no	no	no
SRR1970268	Unknown	Unknown	SRR1970268	NoData	Europe	United Kingdom	N/A	N/A	2014	198	public_db	no	no	yes	no	yes	no	no	no	no	yes	no	no	no	no	no	no	no	no	no	no	no	no	no	no	no	yes	no	no	no	no	no	no	no	no	no	no	no	no
SRR1996141	NoData	NoData	SRR1996141	NoData	Egypt	Egypt	N/A	N/A	2009	198	public_db	no	no	no	no	yes	no	no	no	yes	no	no	no	yes	no	yes	yes	no	no	no	no	no	no	no	no	no	no	no	no	no	no	no	no	no	no	no	no	no	no
SRR2085693	NoData	NoData	SRR2085693	NoData	Western Africa	Nigeria	N/A	N/A	2014	198	public_db	no	no	no	no	no	no	no	no	no	no	no	no	no	no	no	no	no	no	no	no	no	no	no	no	no	no	no	no	no	no	no	no	no	no	no	no	no	no
SRR2086898	NoData	NoData	SRR2086898	NoData	Western Africa	Nigeria	N/A	N/A	2014	198	public_db	no	no	yes	no	yes	no	no	no	no	yes	no	no	no	no	yes	yes	no	no	no	no	no	no	no	no	no	no	no	no	no	no	no	no	no	no	no	no	no	no
SRR2124413	Unknown	Unknown	SRR2124413	Mrigel (fish)	Southeastern Asia	Singapore	N/A	N/A	2010	198	Hawkey et al 2019	no	no	no	no	yes	no	no	no	no	no	no	no	no	no	no	no	no	no	no	no	no	no	no	no	no	no	no	no	no	no	no	no	no	no	no	no	no	no
SRR2175312	NoData	NoData	SRR2175312	NoData	Western Africa	Nigeria	N/A	N/A	2014	198	public_db	no	no	no	no	yes	no	no	no	no	no	no	no	no	no	no	no	no	no	no	no	no	no	no	no	no	no	no	no	no	no	no	no	no	no	no	no	no	no
SRR2175360	NoData	NoData	SRR2175360	NoData	Western Africa	Nigeria	N/A	N/A	2014	198	public_db	no	no	yes	no	yes	no	no	no	no	yes	no	no	no	no	yes	yes	no	no	no	no	no	no	no	no	no	no	no	no	no	no	no	no	no	no	no	no	no	no
SRR2240233	Unknown	Unknown	SRR2240233	Cattle	USA	USA	N/A	N/A	2015	198	Hawkey et al 2019	no	no	no	no	yes	no	no	no	no	no	no	no	no	no	no	no	no	no	no	no	no	no	no	no	no	no	no	no	no	no	no	no	no	no	no	no	no	no
SRR2534093	Unknown	Unknown	SRR2534093	Human (stool)	Eastern Africa	Kenya	N/A	N/A	2013	198	Hawkey et al 2019	no	no	no	no	yes	no	no	no	no	no	no	no	no	no	no	no	no	no	no	no	no	no	no	no	no	no	no	no	no	no	no	no	no	no	no	no	no	no
SRR2534094	NoData	NoData	SRR2534094	NoData	Eastern Africa	Kenya	N/A	N/A	2013	198	public_db	no	no	no	no	yes	no	no	no	no	no	no	no	no	no	no	no	no	no	no	no	no	no	no	no	no	no	no	no	no	no	no	no	no	no	no	no	no	no
SRR2534095	NoData	NoData	SRR2534095	NoData	Eastern Africa	Kenya	N/A	N/A	2013	198	public_db	no	no	no	no	yes	no	no	no	no	no	no	no	no	no	no	no	no	no	no	no	no	no	no	no	no	no	no	no	no	no	no	no	no	no	no	no	no	no
SRR2534108	NoData	NoData	SRR2534108	NoData	Eastern Africa	Kenya	N/A	N/A	2013	198	public_db	no	no	no	no	yes	no	no	no	no	no	no	no	no	no	no	no	no	no	no	no	no	no	no	no	no	no	no	no	no	no	no	no	no	no	no	no	no	no
SRR2587216	Unknown	Unknown	SRR2587216	Comminuted Chicken	USA	USA	N/A	N/A	2015	198	Hawkey et al 2019	no	no	no	no	yes	no	no	no	no	no	no	no	no	no	no	no	no	no	no	no	no	no	no	no	no	no	no	no	no	no	no	no	no	no	no	no	no	no
SRR2830941	NoData	NoData	SRR2830941	NoData	Western Asia	Jordan	N/A	N/A	2014	198	public_db	no	no	yes	no	yes	no	no	no	no	yes	no	no	yes	no	yes	yes	no	no	no	no	no	no	no	no	no	no	no	no	no	no	no	no	no	no	no	no	no	no
SRR2830966	NoData	NoData	SRR2830966	NoData	Western Asia	Jordan	N/A	N/A	2014	198	public_db	no	no	yes	no	yes	no	no	no	no	yes	no	no	yes	no	yes	yes	no	no	no	no	no	no	no	no	no	no	no	no	no	no	no	no	no	no	no	no	no	no
SRR3000034	Unknown	Unknown	SRR3000034	Cattle	USA	USA	N/A	N/A	2015	198	Hawkey et al 2019	no	no	no	no	yes	no	no	no	no	no	no	no	no	no	no	no	no	no	no	no	no	no	no	no	no	no	no	no	no	no	no	no	no	no	no	no	no	no
SRR3027706	Unknown	Unknown	SRR3027706	Chicken carcass	Eastern Africa	Ethiopia	N/A	N/A	2005	198	Hawkey et al 2019	no	no	yes	no	yes	no	no	no	no	yes	no	no	no	no	yes	yes	no	no	no	no	no	no	no	no	no	yes	no	no	no	no	no	no	no	no	no	no	no	no
SRR3027707	NoData	NoData	SRR3027707	NoData	Eastern Africa	Ethiopia	N/A	N/A	2005	198	public_db	no	no	yes	no	no	no	no	no	no	yes	no	no	no	no	yes	yes	no	no	no	no	no	no	no	no	no	yes	no	no	no	no	no	no	no	no	no	no	no	no
SRR3027708	NoData	NoData	SRR3027708	NoData	Eastern Africa	Ethiopia	N/A	N/A	2005	198	public_db	no	no	yes	no	yes	no	no	no	no	yes	no	no	no	no	no	no	no	no	no	no	no	no	no	no	no	no	no	no	no	no	no	no	no	no	no	no	no	no
SRR3027710	NoData	NoData	SRR3027710	NoData	Eastern Africa	Ethiopia	N/A	N/A	2005	198	public_db	no	no	yes	no	yes	no	no	no	no	yes	no	no	no	no	no	no	no	no	no	no	no	no	no	no	no	no	no	no	no	no	no	no	no	no	no	no	no	no
SRR3027711	NoData	NoData	SRR3027711	NoData	Eastern Africa	Ethiopia	N/A	N/A	2005	198	public_db	no	no	yes	no	no	no	no	no	no	yes	no	no	no	no	yes	yes	no	no	no	no	no	no	no	no	no	yes	no	no	no	no	no	no	no	no	no	no	no	no
SRR3027716	Unknown	Unknown	SRR3027716	Swine liver	Eastern Africa	Ethiopia	N/A	N/A	2005	198	Hawkey et al 2019	no	no	yes	no	yes	no	no	no	no	yes	no	no	no	no	yes	yes	no	no	no	no	no	no	no	no	no	no	no	no	no	no	no	no	no	no	no	no	no	no
SRR3027717	Unknown	Unknown	SRR3027717	Swine carcass	Eastern Africa	Ethiopia	N/A	N/A	2005	198	Hawkey et al 2019	no	no	no	no	no	no	no	no	no	no	no	no	no	no	no	no	no	no	no	no	no	no	no	no	no	yes	no	no	no	no	no	no	no	no	no	no	no	no
SRR3027719	Unknown	Unknown	SRR3027719	Bovine meat	Eastern Africa	Ethiopia	N/A	N/A	2005	198	Hawkey et al 2019	no	no	yes	no	yes	no	no	no	no	yes	no	no	no	no	yes	yes	no	no	no	no	no	no	no	no	no	yes	no	no	no	no	no	no	no	no	no	no	no	no
SRR3027720	Unknown	Unknown	SRR3027720	Swine liver	Eastern Africa	Ethiopia	N/A	N/A	2005	198	Hawkey et al 2019	no	no	yes	no	no	no	no	no	no	yes	no	no	no	no	no	no	no	no	no	no	no	no	no	no	no	no	no	no	no	no	no	no	no	no	no	no	no	no
SRR3027721	NoData	NoData	SRR3027721	NoData	Eastern Africa	Ethiopia	N/A	N/A	2005	198	public_db	no	no	yes	no	no	no	no	no	no	yes	no	no	no	no	yes	yes	no	no	no	no	no	no	no	no	no	yes	no	no	no	no	no	no	no	no	no	no	no	no
SRR3027723	NoData	NoData	SRR3027723	NoData	Eastern Africa	Ethiopia	N/A	N/A	2005	198	public_db	no	no	yes	no	yes	no	no	no	no	yes	no	no	no	no	no	no	no	no	no	no	no	no	no	no	no	no	no	no	no	no	no	no	no	no	no	no	no	no
SRR3057154	NoData	NoData	SRR3057154	NoData	Egypt	Egypt	N/A	N/A	2002	198	public_db	no	no	yes	no	yes	no	no	no	no	yes	no	no	no	no	yes	yes	no	no	no	no	no	no	no	no	no	yes	no	no	no	no	no	no	no	no	no	no	no	no
SRR3062667	Unknown	Unknown	SRR3062667	Young Turkey	USA	USA	N/A	N/A	2015	198	Hawkey et al 2019	no	no	no	yes	yes	no	no	no	yes	no	no	no	no	no	no	no	no	no	no	no	no	no	no	no	no	no	no	no	no	no	no	no	no	no	no	no	no	no
SRR3115978	Unknown	Unknown	SRR3115978	Human (stool)	Eastern Africa	Ethiopia	N/A	N/A	2013	198	Hawkey et al 2019	no	no	yes	no	yes	no	no	no	no	yes	no	no	no	no	yes	yes	no	no	no	no	no	no	no	no	no	yes	no	no	no	no	no	no	no	no	no	no	no	no
SRR3137270	NoData	NoData	SRR3137270	NoData	Western Asia	Jordan	N/A	N/A	2014	198	public_db	no	no	yes	no	yes	no	no	no	no	yes	no	no	yes	no	yes	yes	no	no	no	no	no	no	no	no	no	no	no	no	no	no	no	no	no	no	no	no	no	no
SRR3137271	NoData	NoData	SRR3137271	NoData	Western Asia	Jordan	N/A	N/A	2014	198	public_db	no	no	yes	no	yes	no	no	no	no	yes	no	no	yes	no	yes	yes	no	no	no	no	no	no	no	no	no	no	no	no	no	no	no	no	no	no	no	no	no	no
SRR3170071	Unknown	Unknown	SRR3170071	Cattle	USA	USA	N/A	N/A	2016	198	Hawkey et al 2019	no	no	no	no	yes	no	no	no	no	no	no	no	no	no	no	no	no	no	no	no	no	no	no	no	no	no	no	no	no	no	no	no	no	no	no	no	no	no
SRR3216575	NoData	NoData	SRR3216575	NoData	USA	USA	N/A	N/A	2013	198	public_db	no	no	yes	no	yes	no	no	no	no	yes	no	no	no	no	no	no	no	no	no	no	no	no	no	no	no	yes	no	no	no	no	no	no	no	no	no	no	no	no
SRR3240355	NoData	NoData	SRR3240355	NoData	USA	USA	N/A	N/A	2015	198	public_db	no	no	yes	no	yes	no	no	no	no	yes	no	no	no	no	no	no	no	no	no	no	no	no	no	no	no	yes	no	no	no	no	no	no	no	no	no	no	no	no
SRR3295549	Unknown	Unknown	SRR3295549	Ground Turkey	USA	USA	N/A	N/A	2015	198	Hawkey et al 2019	no	no	no	no	yes	no	no	no	no	no	no	no	no	no	yes	yes	no	no	no	no	no	no	no	no	no	no	no	no	no	no	no	no	no	no	no	no	no	no
SRR3295906	Unknown	Unknown	SRR3295906	Young Turkey	USA	USA	N/A	N/A	2014	198	Hawkey et al 2019	no	no	no	no	yes	no	no	no	no	no	no	no	no	no	yes	yes	no	no	no	no	no	no	no	no	no	no	no	no	no	no	no	no	no	no	no	no	no	no
SRR3295928	Unknown	Unknown	SRR3295928	Swine	USA	USA	N/A	N/A	2014	198	Hawkey et al 2019	no	no	no	no	yes	no	no	no	no	no	no	no	no	no	yes	yes	no	no	no	no	no	no	no	no	no	no	no	no	no	no	no	no	no	no	no	no	no	no
SRR3321531	India	Southern Asia	SRR3321531	NoData	Europe	United Kingdom	N/A	N/A	2015	198	public_db	no	no	yes	no	yes	no	no	no	no	yes	no	no	no	no	no	no	no	no	no	no	no	no	no	no	no	yes	no	no	no	no	no	no	no	no	no	no	no	no
SRR3321883	NoData	NoData	SRR3321883	NoData	Europe	United Kingdom	N/A	N/A	2015	198	public_db	no	no	yes	no	yes	no	no	no	no	yes	no	no	no	no	no	no	no	no	no	no	no	no	no	no	no	yes	no	no	no	no	no	no	no	no	no	no	no	no
SRR3322413	NoData	NoData	SRR3322413	NoData	Europe	United Kingdom	N/A	N/A	2015	198	public_db	no	no	no	no	yes	no	no	no	no	no	no	no	no	no	no	no	no	no	no	no	no	no	no	no	no	no	no	no	no	no	no	no	no	no	no	no	no	no
SRR3323012	NoData	NoData	SRR3323012	NoData	Europe	United Kingdom	N/A	N/A	2015	198	public_db	no	no	no	no	yes	no	no	no	yes	yes	no	no	no	no	no	no	no	no	no	no	no	no	no	no	no	yes	no	no	no	no	no	no	no	no	no	no	no	no
SRR3392777	NoData	NoData	SRR3392777	NoData	USA	USA	N/A	N/A	2016	198	public_db	no	no	no	no	yes	no	no	no	no	no	no	no	no	no	no	yes	no	no	no	no	no	no	no	no	no	no	no	no	no	no	no	yes	no	no	no	no	no	no
SRR3593671	NoData	NoData	SRR3593671	NoData	USA	USA	N/A	N/A	2016	198	public_db	no	no	yes	no	yes	no	no	no	no	yes	no	no	no	no	yes	yes	no	no	no	no	no	no	no	no	no	yes	no	no	no	no	no	no	no	no	no	no	no	no
SRR4093291	NoData	NoData	SRR4093291	NoData	Egypt	Egypt	N/A	N/A	2001	198	public_db	no	no	yes	no	yes	no	no	no	no	yes	no	no	yes	no	yes	yes	no	no	no	no	no	no	no	no	no	yes	no	no	no	no	no	no	no	no	no	no	no	no
SRR4245549	NoData	NoData	SRR4245549	NoData	Egypt	Egypt	N/A	N/A	2001	198	public_db	no	no	yes	no	yes	no	no	no	no	yes	no	no	no	no	yes	yes	no	no	no	no	no	no	no	no	no	yes	no	no	no	no	no	no	no	no	no	no	no	no
SRR5194289	NoData	NoData	SRR5194289	NoData	Europe	United Kingdom	N/A	N/A	2015	198	public_db	no	no	no	no	yes	no	yes	no	no	no	no	no	yes	no	no	no	no	no	no	no	no	no	no	no	no	yes	no	no	yes	no	yes	no	no	no	no	no	no	no
SRR5205342	NoData	NoData	SRR5205342	NoData	USA	USA	N/A	N/A	2013	198	public_db	no	no	no	no	yes	no	yes	no	yes	no	no	no	yes	no	no	no	no	no	no	no	no	no	no	no	no	yes	no	no	yes	no	yes	no	no	no	no	no	no	no
SRR5209740	NoData	NoData	SRR5209740	NoData	USA	USA	N/A	N/A	2014	198	public_db	no	no	no	no	yes	no	no	no	no	no	no	no	no	no	no	no	no	no	no	no	no	no	no	no	no	no	no	no	no	no	no	no	no	no	no	no	no	no
SRR5231997	NoData	NoData	SRR5231997	NoData	Eastern Africa	Uganda	N/A	N/A	2016	198	public_db	no	no	no	no	yes	no	no	no	no	no	no	no	no	no	no	no	no	no	no	no	no	no	no	no	no	no	no	no	no	no	no	no	no	no	no	no	no	no
SRR5232003	NoData	NoData	SRR5232003	NoData	Eastern Africa	Uganda	N/A	N/A	2016	198	public_db	no	no	no	no	yes	no	no	no	no	no	no	no	no	no	yes	yes	no	no	no	no	no	no	no	no	no	no	no	no	no	no	no	no	no	no	no	no	no	no
SRR5232015	NoData	NoData	SRR5232015	NoData	Eastern Africa	Uganda	N/A	N/A	2016	198	public_db	no	no	no	no	yes	no	no	no	yes	no	no	no	no	no	no	yes	no	no	no	no	no	no	no	no	no	yes	no	no	no	no	no	yes	no	no	no	no	no	no
SRR5413290	NoData	NoData	SRR5413290	NoData	USA	USA	N/A	N/A	2017	198	public_db	no	no	yes	no	yes	no	no	no	no	yes	no	no	no	no	yes	yes	no	no	no	no	no	no	no	no	no	yes	no	no	no	no	no	no	no	no	no	no	no	no
SRR5583183	NoData	NoData	SRR5583183	NoData	Europe	United Kingdom	N/A	N/A	2017	198	Coipan et al 2020	no	no	yes	no	yes	no	no	no	no	yes	no	no	yes	no	yes	yes	no	no	no	no	yes	no	no	no	no	no	no	no	no	no	no	no	no	no	no	no	no	no
SRR5584105	India	Southern Asia	SRR5584105	NoData	Europe	United Kingdom	N/A	N/A	2017	198	public_db	no	no	no	no	yes	no	no	no	no	no	no	no	no	no	no	no	no	no	no	no	no	no	no	no	no	yes	no	no	no	no	no	no	no	no	no	no	no	no
SRR5584565	India	Southern Asia	SRR5584565	NoData	Europe	United Kingdom	N/A	N/A	2017	198	public_db	no	no	yes	no	yes	no	no	no	no	yes	no	no	no	no	no	no	no	no	no	no	no	no	no	no	no	yes	no	no	no	no	no	no	no	no	no	no	no	no
SRR5584614	NoData	NoData	SRR5584614	NoData	Europe	United Kingdom	N/A	N/A	2017	198	public_db	no	no	no	no	yes	no	no	no	no	yes	no	no	yes	no	no	no	no	no	no	no	no	no	no	no	no	yes	no	no	no	no	no	no	no	no	no	no	no	no
SRR5585240	NoData	NoData	SRR5585240	NoData	Europe	United Kingdom	N/A	N/A	2017	198	Coipan et al 2020	no	no	yes	no	yes	no	no	no	no	yes	no	no	yes	no	yes	yes	no	no	no	no	yes	no	no	no	no	no	no	no	no	no	no	no	no	no	no	no	no	no
SRR5590269	NoData	NoData	SRR5590269	NoData	USA	USA	N/A	N/A	2017	198	public_db	no	no	no	no	yes	no	no	no	no	no	no	no	no	no	no	no	no	no	no	no	no	no	no	no	no	yes	no	no	no	no	no	no	no	no	no	no	no	no
SRR5631543	NoData	NoData	SRR5631543	NoData	Europe	United Kingdom	N/A	N/A	2017	198	public_db	no	no	no	no	yes	no	no	no	no	no	no	no	no	no	no	no	no	no	no	no	no	no	no	no	no	no	no	no	no	no	no	no	no	no	no	no	no	no
SRR5631553	Unknown	Unknown	SRR5631553	NoData	Europe	United Kingdom	N/A	N/A	2017	198	public_db	no	no	yes	no	yes	no	no	no	no	yes	no	no	no	no	no	no	no	no	no	no	no	no	no	no	no	yes	no	no	no	no	no	no	no	no	no	no	no	no
SRR5812103	NoData	NoData	SRR5812103	NoData	USA	USA	N/A	N/A	2017	198	public_db	no	no	yes	no	yes	no	no	no	no	yes	no	no	no	no	yes	yes	no	no	no	no	no	no	no	no	no	no	no	no	no	no	no	no	no	no	no	no	no	no
SRR6898488	Unknown	Unknown	201008911	Human (stool)	Egypt	Egypt	N/A	N/A	2010	198	Hawkey et al 2019	no	no	yes	no	yes	no	no	no	no	yes	yes	no	no	no	yes	yes	no	no	no	no	no	no	no	no	no	yes	no	no	no	no	no	no	no	no	no	no	no	no
SRR6898489	Unknown	Unknown	2323765	Human (stool)	Egypt	Egypt	N/A	N/A	2004	198	Le Hello et al. J Infect Dis 2011	no	no	yes	no	yes	no	no	no	no	yes	yes	no	no	no	no	no	no	no	no	no	no	no	no	no	no	yes	no	no	no	no	no	no	no	no	no	no	no	no
SRR6898490	Unknown	Unknown	09-8745	Chicken	Western Africa	Togo	N/A	N/A	2009	198	Le Hello et al. Front Microbiol 2013	no	no	yes	no	yes	no	no	yes	no	yes	no	no	no	no	yes	yes	no	no	no	no	no	no	no	no	no	yes	no	no	no	no	no	no	no	no	no	no	no	no
SRR6898491	Unknown	Unknown	07AF4403	Laying hens	Eastern Africa	Ethiopia	N/A	N/A	2006	198	Le Hello et al. J Infect Dis 2011	no	no	yes	no	yes	no	no	no	no	yes	no	no	no	no	yes	yes	no	no	no	no	no	no	no	no	no	yes	no	no	no	no	no	no	no	no	no	no	no	no
SRR6898492	Unknown	Unknown	201111973	Human (stool)	Middle Africa	Cameroon	N/A	N/A	2011	198	Le Hello et al. Front Microbiol 2013	no	no	no	no	yes	no	no	no	no	no	no	no	no	no	no	no	no	no	no	no	no	no	no	no	no	no	no	no	no	no	no	no	no	no	no	no	no	no
SRR6898493	Unknown	Unknown	08-KS6	Chicken	Western Africa	Nigeria	N/A	N/A	2008	198	Le Hello et al. J Infect Dis 2011	no	no	yes	no	yes	no	no	no	no	yes	no	no	no	no	no	no	no	no	no	no	no	no	no	no	no	yes	no	no	no	no	no	no	no	no	no	no	no	no
SRR6898494	Unknown	Unknown	Emirats 06	Camel	Western Asia	UAE (United Arab Emirates)	N/A	N/A	2006	198	Le Hello et al. Front Microbiol 2013	no	no	yes	no	yes	no	no	no	no	yes	no	no	yes	no	yes	yes	no	no	no	no	no	no	no	no	no	yes	no	no	no	no	no	no	no	no	no	no	no	no
SRR6898495	Unknown	Unknown	BfR 05-046	Swine	Eastern Africa	Ethiopia	N/A	N/A	2005	198	Le Hello et al. Front Microbiol 2013	no	no	no	no	yes	no	no	no	no	no	no	no	no	no	no	no	no	no	no	no	no	no	no	no	no	no	no	no	no	no	no	no	no	no	no	no	no	no
SRR6898496	Unknown	Unknown	201205363	Human (blood)	Western Asia	Kuwait	N/A	N/A	2012	198	Le Hello et al. Front Microbiol 2013	yes	no	yes	no	yes	no	no	no	yes	yes	yes	no	no	no	yes	yes	no	no	no	no	no	no	yes	no	no	yes	no	no	no	no	no	yes	no	no	no	no	no	no
SRR6898497	Unknown	Unknown	Emirats 07	Houbara faeces	Western Asia	UAE (United Arab Emirates)	N/A	N/A	2007	198	Le Hello et al. Front Microbiol 2013	no	no	no	no	yes	no	no	no	no	no	no	no	yes	no	no	no	no	no	no	no	no	no	no	no	no	yes	no	no	no	no	no	no	no	no	no	no	no	no
SRR6898498	Unknown	Unknown	BfR 10-029	Reptile organs	Europe	Germany	N/A	N/A	2010	198	Le Hello et al. Front Microbiol 2013	no	no	yes	no	yes	no	no	no	no	yes	no	no	no	no	no	yes	no	no	no	no	no	no	no	no	no	yes	no	no	no	no	no	no	no	no	no	no	no	no
SRR6898499	Unknown	Unknown	201007503	Human (stool)	Southern Asia	India	N/A	N/A	2010	198	Hawkey et al 2019	no	no	yes	no	yes	no	no	no	no	yes	no	no	no	no	no	no	no	no	no	no	no	no	no	no	no	yes	no	no	no	no	no	no	no	no	no	no	no	no
SRR6898500	Unknown	Unknown	08-5707	Human (stool)	Eastern Africa	Tanzania	N/A	N/A	2008	198	Le Hello et al. J Infect Dis 2011	no	no	yes	no	yes	no	no	no	no	yes	no	no	no	no	no	yes	no	no	no	no	no	no	no	no	no	yes	no	no	no	no	no	no	no	no	no	no	no	no
SRR6898501	Unknown	Unknown	06-1060	Human (urine)	Eastern Africa	Kenya/Tanzania	N/A	N/A	2006	198	Le Hello et al. J Infect Dis 2011	no	no	yes	no	yes	no	no	no	no	yes	yes	no	no	no	no	yes	no	no	no	no	no	no	no	no	no	no	no	no	no	no	no	no	no	no	no	no	no	no
SRR6898502	Unknown	Unknown	05-8560	Human (stool)	Northern Africa	Tunisia	N/A	N/A	2005	198	Baucheron et al. Front Microbiol 2013	no	no	yes	no	yes	no	no	no	no	yes	no	no	no	no	no	yes	no	no	no	no	no	no	no	no	no	yes	no	no	no	no	no	no	no	no	no	no	no	no
SRR6898503	Unknown	Unknown	K-50	Layer poultry farms	Southern Asia	Bangladesh	N/A	N/A	2009	198	Le Hello et al. Front Microbiol 2013	no	no	yes	no	yes	no	no	no	no	yes	yes	no	no	no	no	yes	no	no	no	no	no	no	no	no	no	yes	no	no	no	no	no	no	no	no	no	no	no	no
SRR6898504	Unknown	Unknown	201007071	Human (stool)	Western Africa	Cote d'Ivoire	N/A	N/A	2010	198	Hawkey et al 2019	no	no	yes	no	yes	no	no	no	no	yes	no	no	no	no	no	yes	no	no	no	no	no	no	no	no	no	yes	no	no	no	no	no	no	no	no	no	no	no	no
SRR6898505	Unknown	Unknown	05-1016	Human (stool)	Eastern Africa	Kenya	N/A	N/A	2005	198	Le Hello et al. J Infect Dis 2011	no	no	no	no	yes	no	no	no	no	no	no	no	no	no	no	no	no	no	no	no	no	no	no	no	no	no	no	no	no	no	no	no	no	no	no	no	no	no
SRR6898506	Unknown	Unknown	201002378	Human (stool)	Egypt	Egypt	N/A	N/A	2010	198	Hawkey et al 2019	no	no	yes	no	yes	no	no	no	no	yes	yes	no	no	no	yes	yes	no	no	no	no	no	no	no	no	no	yes	no	no	no	no	no	no	no	no	no	no	yes	no
SRR6898507	Unknown	Unknown	05-0520	Human (stool)	Egypt	Egypt	N/A	N/A	2005	198	Le Hello et al. J Infect Dis 2011	no	no	no	no	yes	no	no	no	no	no	yes	no	no	no	no	no	no	no	no	no	no	no	no	no	no	no	no	no	no	no	no	no	no	no	no	no	no	no
SRR6898508	Unknown	Unknown	04-7734	Human (stool)	Egypt	Egypt	N/A	N/A	2004	198	Le Hello et al. J Infect Dis 2011	no	no	yes	no	yes	no	yes	no	no	yes	yes	no	yes	no	yes	yes	no	no	no	no	no	no	no	no	no	yes	yes	no	no	no	yes	no	no	no	no	no	no	no
SRR6898509	Unknown	Unknown	80-11-252	Human	Western Asia	Iraq	N/A	N/A	2011	198	Le Hello et al. Front Microbiol 2013	no	no	yes	no	yes	no	yes	no	yes	yes	no	no	no	no	no	no	no	no	no	no	no	no	no	no	no	yes	no	no	no	no	no	no	no	no	no	no	no	no
SRR6898510	Unknown	Unknown	04-2049	Human (stool)	Egypt	Egypt	N/A	N/A	2004	198	Le Hello et al. J Infect Dis 2011	no	no	no	no	yes	no	no	no	no	no	yes	no	no	no	no	no	no	no	no	no	no	no	no	no	no	yes	no	no	no	no	no	no	no	no	no	no	no	no
SRR6898511	Unknown	Unknown	05-1199	Human (stool)	Egypt	Egypt	N/A	N/A	2005	198	Le Hello et al. J Infect Dis 2011	no	no	yes	no	yes	no	no	no	no	yes	yes	no	no	no	yes	yes	no	no	no	no	no	no	no	no	no	yes	no	no	no	no	no	no	no	no	no	no	no	no
SRR6898512	Unknown	Unknown	97-11473	Human (stool)	Egypt	Egypt	N/A	N/A	1997	198	Le Hello et al. J Infect Dis 2011	no	no	yes	no	yes	no	no	no	no	yes	no	no	no	no	yes	yes	no	no	no	no	no	no	no	no	no	yes	no	no	no	no	no	no	no	no	no	no	no	no
SRR6898513	Unknown	Unknown	01-2100	Human (stool)	Egypt	Egypt	N/A	N/A	2001	198	Le Hello et al. J Infect Dis 2011	no	no	yes	no	yes	no	no	no	no	yes	no	no	no	no	yes	yes	no	no	no	no	no	no	no	no	no	yes	no	no	no	no	no	no	no	no	no	no	no	no
SRR6898514	Unknown	Unknown	201007469	Human (stool)	Egypt	Egypt	N/A	N/A	2010	198	Hawkey et al 2019	no	no	no	no	yes	no	no	no	no	no	yes	no	no	no	no	no	no	no	no	no	no	no	no	no	no	no	no	no	no	no	no	no	no	no	no	no	no	no
SRR6898515	Unknown	Unknown	05-4680	Human (stool)	Northern Africa	Sudan	N/A	N/A	2005	198	Le Hello et al. J Infect Dis 2011	no	no	yes	no	yes	no	yes	no	no	yes	no	no	no	no	no	no	no	no	no	no	no	no	no	no	no	no	no	no	no	no	yes	no	no	no	no	no	no	no
SRR6898516	Unknown	Unknown	05-3290	Human (stool)	Egypt	Egypt	N/A	N/A	2005	198	Le Hello et al. J Infect Dis 2011	no	no	yes	no	yes	no	no	no	no	yes	yes	no	yes	no	yes	yes	no	no	no	no	no	no	no	no	no	yes	no	no	no	no	no	no	no	no	no	no	no	no
SRR6898517	Unknown	Unknown	8148185	Human	Egypt	Egypt	N/A	N/A	2008	198	Hawkey et al 2019	no	no	no	no	yes	no	no	yes	no	no	no	no	no	no	yes	yes	no	no	no	no	no	no	no	no	no	yes	no	no	no	yes	no	no	no	no	no	no	no	no
SRR6898518	Unknown	Unknown	07-1511	Human (stool)	Northern Africa	Morocco	N/A	N/A	2007	198	Le Hello et al. J Infect Dis 2011	no	no	no	no	yes	no	no	no	no	no	no	no	no	no	no	no	no	no	no	no	no	no	no	no	no	yes	no	no	no	no	no	no	no	no	no	no	no	no
SRR6898519	Unknown	Unknown	08-9918	Human (stool)	Northern Africa	Algeria	N/A	N/A	2008	198	Le Hello et al. J Infect Dis 2011	no	no	yes	no	yes	no	no	no	no	yes	no	no	no	no	no	no	no	no	no	no	no	no	no	no	no	yes	no	no	no	no	no	no	no	no	no	no	no	no
SRR6898520	Unknown	Unknown	201301062	Human (stool)	Northern Africa	Algeria	N/A	N/A	2013	198	Le Hello et al. Front Microbiol 2013	no	no	yes	no	yes	no	no	no	no	yes	yes	no	no	no	yes	yes	no	no	no	no	no	no	no	yes	no	no	no	no	no	no	no	yes	no	no	no	no	no	no
SRR6898521	Unknown	Unknown	12CEB4452	Turkey farm	Europe	France	N/A	N/A	2012	198	Le Hello et al. Front Microbiol 2013	no	no	yes	no	yes	no	no	no	no	yes	yes	no	no	no	no	no	no	no	no	no	no	no	no	no	no	yes	no	no	no	no	no	no	no	no	no	no	no	no
SRR6898522	Unknown	Unknown	201005456	Human (stool)	Northern Africa	Algeria	N/A	N/A	2010	198	Le Hello et al. Lancet Infect Dis 2013	no	yes	no	no	yes	no	yes	no	no	no	no	no	no	no	no	no	yes	no	no	yes	no	no	no	no	no	yes	no	no	no	no	yes	no	no	no	no	no	no	no
SRR6898523	Unknown	Unknown	201410673	Food tank	Europe	France	N/A	N/A	2014	198	Hawkey et al 2019	no	no	no	no	yes	yes	no	yes	no	no	no	no	no	yes	yes	yes	no	yes	no	no	no	yes	no	no	no	no	no	no	no	yes	no	no	no	no	no	yes	yes	no
SRR6898524	Unknown	Unknown	08-4705	Human	Southern Asia	Iran	N/A	N/A	2008	198	Le Hello et al. J Infect Dis 2011	no	no	no	no	yes	no	no	no	no	no	no	no	no	no	no	no	no	no	no	no	no	no	no	no	no	no	no	no	no	no	no	no	no	no	no	no	no	no
SRR6898525	Unknown	Unknown	08-015	Seafood	Northern Africa	Morocco	N/A	N/A	2008	198	Le Hello et al. J Infect Dis 2011	no	no	yes	no	yes	no	no	no	no	yes	yes	no	no	no	no	no	no	no	no	no	no	no	no	no	no	yes	no	no	no	no	no	no	no	no	no	no	no	no
SRR6898526	Unknown	Unknown	201000720	Human (stool)	Western Asia	Turkey	N/A	N/A	2010	198	Le Hello et al. Lancet Infect Dis 2013	no	no	yes	no	yes	no	no	no	no	yes	no	no	no	no	no	no	no	no	no	yes	no	no	no	no	no	yes	no	no	no	no	no	no	no	no	no	no	no	no
SRR6898527	Unknown	Unknown	DGM33-S1	Seagull	Europe	Spain (Dragonera)	N/A	N/A	2010	198	Hawkey et al 2019	no	no	no	no	yes	no	no	no	no	no	no	no	no	no	no	yes	no	no	no	no	no	no	no	no	no	no	no	no	no	no	no	no	no	no	no	no	yes	no
SRR6898528	Unknown	Unknown	201200082	Chicken	Europe	Belgium	N/A	N/A	2012	198	Hawkey et al 2019	no	no	yes	no	yes	no	no	no	no	yes	no	no	no	no	no	no	no	no	no	no	no	no	no	no	no	yes	no	no	no	no	no	no	no	no	no	no	no	no
SRR6898529	Unknown	Unknown	201118012	Chicken	Europe	Belgium	N/A	N/A	2011	198	Hawkey et al 2019	no	no	yes	no	yes	no	no	no	no	yes	no	no	no	no	no	no	no	no	no	no	no	no	no	no	no	yes	no	no	no	no	no	no	no	no	no	no	no	no
SRR6898530	Unknown	Unknown	Ken201502958	Human (urinary catheter)	Europe	France	N/A	N/A	2015	198	Hawkey et al 2019	no	no	no	no	yes	no	no	no	no	no	no	no	no	no	no	no	no	no	no	no	no	no	no	no	no	yes	no	no	no	no	no	no	no	no	no	no	no	no
SRR6898531	Unknown	Unknown	Ken201512058	Human (stool)	Europe	France	N/A	N/A	2015	198	Hawkey et al 2019	no	no	no	no	yes	no	no	no	no	no	no	no	no	no	yes	yes	no	no	no	no	no	no	no	no	no	yes	no	no	no	no	no	no	no	no	no	no	no	no
SRR6898532	Unknown	Unknown	98K	Chicken	USA	USA	N/A	N/A	1937	198	Le Hello et al. J Infect Dis 2011	no	no	no	no	yes	no	no	no	no	no	no	no	no	no	no	no	no	no	no	no	no	no	no	no	no	no	no	no	no	no	no	no	no	no	no	no	no	no
SRR6898533	Unknown	Unknown	1-66	Human	Southeastern Asia	Vietnam	N/A	N/A	1966	198	Le Hello et al. J Infect Dis 2011	no	no	no	no	yes	no	no	no	no	no	no	no	no	no	no	no	no	no	no	no	no	no	no	no	no	yes	no	no	no	no	no	no	no	no	no	no	no	no
SRR6898534	Unknown	Unknown	201202458	Human	Europe	Belgium	N/A	N/A	2012	198	Hawkey et al 2019	no	no	yes	no	yes	no	no	no	no	yes	no	no	no	no	no	no	no	no	no	no	no	no	no	no	no	yes	no	no	no	no	no	no	no	no	no	no	no	no
SRR6898535	Unknown	Unknown	201005120	Unknown	Europe	Belgium	N/A	N/A	2010	198	Hawkey et al 2019	no	no	yes	no	yes	no	no	no	no	yes	no	no	no	no	no	no	no	no	no	no	no	no	no	no	no	yes	no	no	no	no	no	no	no	no	no	no	no	no
SRR6898536	Unknown	Unknown	5-76	Soya bean	Europe	France	N/A	N/A	1976	198	Le Hello et al. J Infect Dis 2011	no	no	no	no	yes	no	no	no	no	no	no	no	no	no	no	no	no	no	no	no	no	no	no	no	no	no	no	no	no	no	no	no	no	no	no	no	no	no
SRR6898537	Unknown	Unknown	93-6429	Human (stool)	Southeastern Asia	Indonesia	N/A	N/A	1993	198	Le Hello et al. J Infect Dis 2011	no	no	no	no	yes	no	no	no	no	no	no	no	no	no	no	no	no	no	no	no	no	no	no	no	no	no	no	no	no	no	no	no	no	no	no	no	no	no
SRR6898538	Unknown	Unknown	09-9322	Human (stool)	Egypt	Egypt	N/A	N/A	2009	198	Le Hello et al. Lancet Infect Dis 2013	no	no	no	no	yes	no	yes	no	no	no	no	no	yes	no	no	no	no	yes	no	no	no	no	no	no	no	no	yes	no	no	no	yes	no	no	no	no	no	no	no
SRR6898541	Unknown	Unknown	05-2131	Human (stool)	Egypt	Egypt	N/A	N/A	2005	198	Le Hello et al. J Infect Dis 2011	no	no	no	no	yes	no	no	no	no	no	yes	no	no	no	no	no	no	no	no	no	no	no	no	no	no	yes	no	no	no	no	no	no	no	no	no	no	no	no
SRR6898542	Unknown	Unknown	04-4567	Human (stool)	Egypt	Egypt	N/A	N/A	2004	198	Le Hello et al. J Infect Dis 2011	no	no	yes	no	yes	no	yes	no	no	yes	no	no	yes	no	yes	yes	no	no	no	no	no	no	no	no	no	yes	yes	no	no	no	yes	no	no	no	no	no	no	no
SRR6898543	Unknown	Unknown	201302105	Human (stool)	Egypt	Egypt	N/A	N/A	2013	198	Hawkey et al 2019	no	no	yes	no	yes	no	yes	no	no	yes	yes	no	yes	no	yes	yes	no	no	no	no	no	no	no	no	no	yes	yes	no	no	no	yes	no	no	no	no	no	no	no
SRR6898544	Unknown	Unknown	201100664	Human (stool)	Egypt	Egypt	N/A	N/A	2011	198	Le Hello et al. Lancet Infect Dis 2013	no	no	no	no	yes	no	no	no	no	no	no	no	no	no	no	no	no	no	no	no	no	no	no	yes	no	no	no	no	no	no	no	no	no	no	no	no	no	no
SRR6898545	Unknown	Unknown	201000305	Human (stool)	Egypt	Egypt	N/A	N/A	2010	198	Le Hello et al. Lancet Infect Dis 2013	no	no	no	no	yes	no	yes	no	no	no	no	no	yes	no	no	no	no	no	no	no	no	no	no	no	no	no	yes	no	no	no	yes	no	no	no	no	no	no	no
SRR6898546	Unknown	Unknown	05-0236	Human (stool)	Egypt	Egypt	N/A	N/A	2005	198	Le Hello et al. J Infect Dis 2011	no	no	no	no	yes	no	no	no	no	no	yes	no	no	no	no	no	no	no	no	no	no	no	no	no	no	yes	no	no	no	no	no	no	no	no	no	no	no	no
SRR6898547	Unknown	Unknown	201008929	Human (stool)	Eastern Africa	Djibouti	N/A	N/A	2010	198	Hawkey et al 2019	no	no	yes	no	yes	no	no	no	no	yes	yes	no	no	no	yes	yes	no	no	no	no	no	no	no	no	no	yes	no	no	no	no	no	no	no	no	no	no	no	no
SRR6898548	Unknown	Unknown	201611320	Human (stool)	Southern Asia	India	N/A	N/A	2016	198	Hawkey et al 2019	no	no	no	no	yes	no	no	no	no	no	no	no	no	no	no	no	no	no	no	no	no	no	no	no	no	yes	no	no	no	no	no	no	no	no	no	no	no	no
SRR6898549	Unknown	Unknown	201611390	Human (stool)	Southeastern Asia	Myanmar	N/A	N/A	2016	198	Hawkey et al 2019	no	no	no	no	yes	no	no	no	no	yes	no	no	no	no	no	no	no	no	no	no	no	no	no	no	no	yes	no	no	no	no	no	no	no	no	no	no	no	no
SRR6898550	Unknown	Unknown	201203105	Human (stool)	Southeastern Asia	Indonesia	N/A	N/A	2012	198	Le Hello et al. Front Microbiol 2013	no	no	yes	no	yes	no	no	no	no	yes	yes	no	no	no	no	no	no	no	no	no	no	no	no	no	no	yes	no	no	no	no	no	no	no	no	no	no	no	no
SRR6898551	Unknown	Unknown	201008553	Human (stool)	Western Africa	Senegal	N/A	N/A	2010	198	Le Hello et al. Front Microbiol 2013	no	no	yes	no	yes	no	no	no	no	yes	no	no	no	no	no	no	no	no	no	no	no	no	no	no	no	yes	no	no	no	no	no	no	no	no	no	no	no	no
SRR6898552	Unknown	Unknown	201611207	Human (stool)	Western Africa	Senegal	N/A	N/A	2016	198	Hawkey et al 2019	no	no	no	no	yes	no	no	no	no	no	no	no	no	no	no	no	no	no	no	no	no	no	no	no	no	no	no	no	no	no	no	no	no	no	no	no	no	no
SRR6898553	Unknown	Unknown	201611699	Human (stool)	Southeastern Asia	Indonesia/Thailand	N/A	N/A	2016	198	Hawkey et al 2019	no	yes	no	no	yes	no	yes	no	no	yes	no	no	no	no	no	no	no	no	no	no	no	no	no	no	no	yes	no	no	no	no	yes	no	no	no	no	no	no	no
SRR6898554	Unknown	Unknown	201700012	Human (urine)	Southern Asia	Nepal	N/A	N/A	2016	198	Hawkey et al 2019	no	no	no	no	yes	no	no	no	no	no	no	no	no	no	no	no	no	no	no	no	no	no	no	no	no	yes	no	no	no	no	no	no	no	no	no	no	no	no
SRR6898555	Unknown	Unknown	201403558	Human (urine)	Western Asia	Israel	N/A	N/A	2010	198	Hawkey et al 2019	no	no	yes	no	yes	no	no	no	no	yes	yes	no	no	no	no	no	no	no	no	no	no	no	no	no	no	yes	no	no	no	no	no	no	no	no	no	no	no	no
SRR6898556	Unknown	Unknown	201403559	Human (stool)	Western Asia	Israel	N/A	N/A	2011	198	Hawkey et al 2019	no	no	yes	no	yes	no	no	no	no	yes	no	no	no	no	no	no	no	no	no	no	no	no	no	no	no	yes	no	no	no	no	no	no	no	no	no	no	no	no
SRR6898557	Unknown	Unknown	201403557	Human (stool)	Western Asia	Israel	N/A	N/A	2010	198	Hawkey et al 2019	no	no	yes	no	yes	no	no	no	no	yes	yes	no	no	no	no	no	no	no	no	no	no	no	no	no	no	yes	no	no	no	no	no	no	no	no	no	no	no	no
SRR6898558	Unknown	Unknown	BfR 10-021	Turkey farm	Europe	Germany	N/A	N/A	2010	198	Le Hello et al. Front Microbiol 2013	no	no	yes	no	yes	no	no	no	no	yes	no	no	no	no	no	no	no	no	no	no	no	no	no	no	no	yes	no	no	no	no	no	no	no	no	no	no	no	no
SRR6898559	Unknown	Unknown	1090-10	Turkey farm	Europe	Poland	N/A	N/A	2010	198	Le Hello et al. Front Microbiol 2013	no	no	yes	no	yes	no	no	no	no	yes	no	no	no	no	no	no	no	no	no	no	no	no	no	no	no	yes	no	no	no	no	no	no	no	no	no	no	no	no
SRR6898560	Unknown	Unknown	201101683	Human (stool)	Southern Asia	India	N/A	N/A	2011	198	Le Hello et al. Front Microbiol 2013	no	no	yes	no	yes	no	no	no	no	yes	no	no	no	no	no	no	no	no	no	no	no	no	no	no	no	yes	no	no	no	no	no	no	no	no	no	no	no	no
SRR6898561	Unknown	Unknown	201106348	Human (stool)	Southern Asia	India	N/A	N/A	2011	198	Le Hello et al. Front Microbiol 2013	no	no	yes	no	yes	no	no	no	no	yes	no	no	no	no	no	no	no	no	no	no	no	no	no	no	no	yes	no	no	no	no	no	no	no	no	no	no	no	no
SRR6898562	Unknown	Unknown	80-11-227	Human	Southern Asia	India	N/A	N/A	2011	198	Le Hello et al. Front Microbiol 2013	no	no	yes	no	yes	no	no	no	no	yes	no	no	no	no	no	no	no	no	no	no	no	no	no	no	no	yes	no	no	no	no	no	no	no	no	no	no	no	no
SRR6898563	Unknown	Unknown	201403560	Turkey	Western Asia	Israel	N/A	N/A	2012	198	Hawkey et al 2019	no	no	no	no	yes	no	no	no	no	no	no	no	no	no	no	no	no	no	no	no	no	no	no	no	no	yes	no	no	no	no	no	no	no	no	no	no	no	no
SRR6898564	Unknown	Unknown	201403561	Turkey	Western Asia	Israel	N/A	N/A	2012	198	Hawkey et al 2019	no	no	no	no	yes	no	no	no	no	no	no	no	no	no	no	no	no	no	no	no	no	no	no	no	no	yes	no	no	no	no	no	no	no	no	no	no	no	no
SRR6898565	Unknown	Unknown	1-61	Human	Western Africa	Senegal	N/A	N/A	1961	198	Le Hello et al. J Infect Dis 2011	no	no	no	no	yes	no	no	no	no	no	no	no	no	no	no	no	no	no	no	no	no	no	no	no	no	no	no	no	no	no	no	no	no	no	no	no	no	no
SRR6898566	Unknown	Unknown	201007297	Human (stool)	Southern Asia	India	N/A	N/A	2010	198	Hawkey et al 2019	no	no	no	no	no	no	no	no	no	no	no	no	no	no	no	no	no	no	no	no	no	no	no	no	no	no	no	no	no	no	no	no	no	no	no	no	no	no
SRR6898567	Unknown	Unknown	94-3543	Human (stool)	Eastern Africa	East Africa	N/A	N/A	1994	198	Le Hello et al. J Infect Dis 2011	no	no	no	no	yes	no	no	no	no	no	yes	no	no	no	no	no	no	no	no	no	no	no	no	no	no	yes	no	no	no	no	no	no	no	no	no	no	no	no
SRR6898568	Unknown	Unknown	2-75	Human	Western Africa	Senegal	N/A	N/A	1975	198	Le Hello et al. J Infect Dis 2011	no	no	no	no	yes	no	no	no	no	no	no	no	no	no	no	no	no	no	no	no	no	no	no	no	no	no	no	no	no	no	no	no	no	no	no	no	no	no
SRR6898569	Unknown	Unknown	97-6819	Human (stool)	Egypt	Egypt	N/A	N/A	1997	198	Le Hello et al. J Infect Dis 2011	no	no	yes	no	yes	no	no	no	no	yes	no	no	no	no	yes	yes	no	no	no	no	no	no	no	no	no	yes	no	no	no	no	no	no	no	no	no	no	no	no
SRR6898570	Unknown	Unknown	96-11313	Human (stool)	Egypt	Egypt	N/A	N/A	1996	198	Le Hello et al. J Infect Dis 2011	no	no	yes	no	yes	no	no	no	no	yes	no	no	no	no	yes	yes	no	no	no	no	no	no	no	no	no	no	no	no	no	no	no	no	no	no	no	no	no	no
SRR6898571	Unknown	Unknown	17-85	Human	Egypt	Egypt	N/A	N/A	1985	198	Le Hello et al. J Infect Dis 2011	no	no	no	no	yes	no	no	no	no	no	yes	no	no	no	yes	yes	no	no	no	no	no	no	no	no	no	yes	no	no	no	no	no	no	no	no	no	no	no	no
SRR6898572	Unknown	Unknown	99-2998	Human (stool)	Egypt	Egypt	N/A	N/A	1999	198	Le Hello et al. J Infect Dis 2011	no	no	no	no	yes	no	no	no	no	no	no	no	no	no	yes	yes	no	yes	no	no	no	no	no	no	no	no	no	no	no	no	no	no	no	no	no	no	no	no
SRR6898573	Unknown	Unknown	00-1059	Human (urine)	Egypt	Egypt	N/A	N/A	2000	198	Le Hello et al. J Infect Dis 2011	no	no	no	no	yes	no	no	no	no	no	no	no	no	no	no	no	no	no	no	no	no	no	no	no	no	yes	no	no	no	no	no	no	no	no	no	no	no	no
SRR6898574	Unknown	Unknown	02-8141	Human (stool)	Egypt	Egypt	N/A	N/A	2002	198	Le Hello et al. J Infect Dis 2011	no	no	yes	no	yes	no	no	no	no	yes	yes	no	no	no	yes	yes	no	no	no	no	no	no	no	no	no	yes	no	no	no	no	no	no	no	no	no	no	no	no
SRR6898575	Unknown	Unknown	201009778	Human (stool)	Northern Africa	Libya	N/A	N/A	2010	198	Le Hello et al. Front Microbiol 2013	no	no	no	no	yes	no	yes	no	yes	no	no	no	no	no	no	yes	no	no	no	no	no	no	no	no	no	yes	no	no	yes	no	no	no	no	no	no	no	no	no
SRR6898576	Unknown	Unknown	ZM15-S1	Seagull	Northern Africa	Tunisia (Zembra)	N/A	N/A	2009	198	Hawkey et al 2019	no	no	no	no	yes	no	no	no	no	no	no	no	no	no	no	no	no	no	no	no	no	no	no	no	no	yes	no	no	no	no	no	no	no	no	no	no	no	no
SRR6898577	Unknown	Unknown	08-4979	Human (stool)	Middle Africa	Cameroon	N/A	N/A	2008	198	Le Hello et al. J Infect Dis 2011	no	no	no	no	yes	no	no	no	no	no	yes	no	no	no	no	no	no	no	no	no	no	no	no	no	no	yes	no	no	no	no	no	no	no	no	no	no	no	no
SRR6898578	Unknown	Unknown	07-7991	Human (stool)	Northern Africa	Tunisia	N/A	N/A	2007	198	Le Hello et al. J Infect Dis 2011	no	no	no	no	yes	no	no	no	no	no	no	no	no	no	no	no	no	no	no	no	no	no	no	no	no	yes	no	no	no	no	no	no	no	no	no	no	no	no
SRR6898579	Unknown	Unknown	07-033	Turkey	Northern Africa	Morocco	N/A	N/A	2007	198	Le Hello et al. J Infect Dis 2011	no	no	no	no	yes	no	no	no	no	yes	yes	no	no	no	no	no	no	no	no	no	no	no	no	no	no	yes	no	no	no	no	no	no	no	no	no	no	no	no
SRR6898580	Unknown	Unknown	201207374	Human (stool)	Southeastern Asia	Vietnam	N/A	N/A	2012	198	Le Hello et al. Front Microbiol 2013	no	no	no	no	yes	no	no	no	no	yes	yes	no	no	no	no	no	no	no	no	no	no	no	no	no	no	yes	no	no	no	no	no	no	no	no	no	no	no	no
SRR6898581	Unknown	Unknown	80-11-309	Human	Southeastern Asia	Cambodia	N/A	N/A	2011	198	Le Hello et al. Front Microbiol 2013	no	no	no	no	yes	no	no	no	no	yes	no	no	no	no	no	no	no	no	no	no	no	no	no	no	no	yes	no	no	no	no	no	no	no	no	no	no	no	no
SRR6898582	Unknown	Unknown	AA280-S1	Seagull	Europe	Spain (Alboran)	N/A	N/A	2011	198	Hawkey et al 2019	no	no	no	no	yes	no	no	no	no	no	no	no	no	no	no	no	no	no	no	no	no	no	no	no	no	no	no	no	no	no	no	no	no	no	no	no	no	no
SRR6898584	Unknown	Unknown	SRR6898584	Human (stool)	Northern Africa	Morocco	N/A	N/A	2009	198	Le Hello et al. Lancet Infect Dis 2013	no	no	no	no	yes	no	no	no	no	no	no	no	no	no	no	no	no	yes	no	no	no	no	no	no	no	yes	no	no	no	no	no	no	no	no	no	no	no	no
SRR6949610	NoData	NoData	SRR6949610	NoData	Western Africa	Nigeria	N/A	N/A	2011	198	public_db	no	no	yes	no	yes	no	no	no	no	yes	no	no	no	no	yes	yes	no	no	no	no	no	no	no	no	no	no	no	no	no	no	no	no	no	no	no	no	no	no
SRR6950452	NoData	NoData	SRR6950452	NoData	Western Africa	Nigeria	N/A	N/A	2011	198	public_db	no	no	yes	no	no	no	no	no	no	yes	no	no	no	no	yes	yes	no	no	no	no	no	no	no	no	no	no	no	no	no	no	no	no	no	no	no	no	no	no
SRR7123196	NoData	NoData	SRR7123196	NoData	Europe	United Kingdom	N/A	N/A	2017	198	public_db	no	no	no	no	yes	no	no	no	no	no	no	no	no	no	no	no	no	no	no	no	no	no	no	no	no	yes	no	no	no	no	no	no	no	no	no	no	no	no
SRR7163798	India	Southern Asia	SRR7163798	NoData	Europe	United Kingdom	N/A	N/A	2015	198	public_db	no	no	yes	no	yes	no	no	no	no	yes	no	no	no	no	no	no	no	no	no	no	no	no	no	no	no	yes	no	no	no	no	no	no	no	no	no	no	no	no
SRR7163819	Pakistan	Southern Asia	SRR7163819	NoData	Europe	United Kingdom	N/A	N/A	2017	198	public_db	no	no	yes	no	yes	no	no	no	no	yes	no	no	no	no	no	no	no	no	no	no	no	no	no	no	no	yes	no	no	no	no	no	no	no	no	no	no	no	no
SRR7163920	NoData	NoData	SRR7163920	NoData	Europe	United Kingdom	N/A	N/A	2017	198	public_db	no	yes	no	no	yes	no	yes	no	yes	no	no	no	yes	no	no	no	no	no	no	no	no	no	no	no	no	yes	no	no	yes	no	no	no	no	no	no	no	yes	no
SRR7172610	NoData	NoData	SRR7172610	NoData	Europe	United Kingdom	N/A	N/A	2015	198	public_db	no	no	yes	no	yes	no	no	no	no	yes	no	no	no	no	yes	yes	no	no	no	no	no	no	no	no	no	yes	no	no	no	no	no	no	no	no	no	no	no	no
SRR7187264	NoData	NoData	SRR7187264	NoData	Europe	United Kingdom	N/A	N/A	2016	198	public_db	no	no	no	no	yes	no	yes	no	yes	no	no	no	no	no	no	no	no	no	no	no	no	no	no	no	no	yes	no	no	yes	no	no	no	no	no	no	no	no	no
SRR7204445	Pakistan	Southern Asia	SRR7204445	NoData	Europe	United Kingdom	N/A	N/A	2016	198	public_db	no	no	yes	no	yes	no	no	no	no	yes	no	no	no	no	no	no	no	no	no	no	no	no	no	no	no	yes	no	no	no	no	no	no	no	no	no	no	no	no
SRR7204568	Namibia	Southern Africa	SRR7204568	NoData	Europe	United Kingdom	N/A	N/A	2015	198	public_db	no	no	yes	no	yes	no	no	no	no	yes	no	no	no	no	no	no	no	no	no	no	no	no	no	no	no	no	no	no	no	no	no	no	no	no	no	no	no	no
SRR7209528	NoData	NoData	SRR7209528	NoData	Europe	United Kingdom	N/A	N/A	2017	198	public_db	no	no	no	no	yes	no	yes	no	no	no	no	no	no	no	no	no	no	no	no	no	no	no	no	no	no	yes	no	no	no	no	yes	no	no	no	no	no	no	no
SRR7216071	NoData	NoData	SRR7216071	NoData	Europe	United Kingdom	N/A	N/A	2015	198	Coipan et al 2020	no	no	yes	no	yes	no	no	no	no	yes	no	no	no	no	yes	yes	no	no	no	no	yes	no	no	no	no	no	no	no	no	no	no	no	no	no	no	no	no	no
SRR7223230	India	Southern Asia	SRR7223230	NoData	Europe	United Kingdom	N/A	N/A	2015	198	public_db	no	no	yes	no	yes	no	no	no	no	yes	no	no	no	no	no	no	no	no	no	no	no	no	no	no	no	yes	no	no	no	no	no	no	no	no	no	no	no	no
SRR7230675	NoData	NoData	SRR7230675	NoData	Europe	United Kingdom	N/A	N/A	2015	198	public_db	no	no	no	no	yes	no	no	no	no	no	no	no	no	no	no	no	no	no	no	no	no	no	no	no	no	yes	no	no	no	no	no	no	no	no	no	no	no	no
SRR7249868	NoData	NoData	SRR7249868	NoData	Europe	United Kingdom	N/A	N/A	2017	198	public_db	no	no	no	no	yes	no	no	no	no	yes	no	no	no	no	no	no	no	no	no	no	no	no	no	no	no	yes	no	no	no	no	no	no	no	no	no	no	no	no
SRR7251101	NoData	NoData	SRR7251101	NoData	Europe	United Kingdom	N/A	N/A	2018	198	public_db	no	yes	yes	no	yes	no	no	no	no	yes	no	no	no	no	yes	yes	no	no	no	no	no	no	no	no	no	yes	no	no	no	no	no	no	no	no	no	no	no	no
SRR7277793	NoData	NoData	SRR7277793	NoData	Europe	United Kingdom	N/A	N/A	2016	198	Coipan et al 2020	no	no	yes	no	yes	no	no	no	no	yes	no	no	yes	no	yes	yes	no	no	no	no	yes	no	no	no	no	no	no	no	no	no	no	no	no	no	no	no	no	no
SRR7278056	NoData	NoData	SRR7278056	NoData	Europe	United Kingdom	N/A	N/A	2015	198	public_db	no	no	yes	no	yes	no	no	no	no	yes	no	no	no	no	no	no	no	no	no	no	no	no	no	no	no	yes	no	no	no	no	no	no	no	no	no	no	no	no
SRR7278086	NoData	NoData	SRR7278086	NoData	Europe	United Kingdom	N/A	N/A	2015	198	public_db	no	no	yes	no	yes	no	no	no	no	yes	no	no	no	no	no	no	no	no	no	no	no	no	no	no	no	yes	no	no	no	no	no	no	no	no	no	no	no	no
SRR7278088	India	Southern Asia	SRR7278088	NoData	Europe	United Kingdom	N/A	N/A	2017	198	public_db	no	no	yes	no	yes	no	no	no	no	yes	no	no	no	no	no	no	no	no	no	no	no	no	no	no	no	yes	no	no	no	no	no	no	no	no	no	no	no	no
SRR7284299	NoData	NoData	SRR7284299	NoData	Europe	United Kingdom	N/A	N/A	2018	198	public_db	no	no	yes	no	yes	no	no	no	no	yes	no	no	no	no	yes	yes	no	no	no	no	no	no	no	no	no	yes	no	no	no	no	no	no	no	no	no	no	no	no
SRR7284317	NoData	NoData	SRR7284317	NoData	Europe	United Kingdom	N/A	N/A	2017	198	Coipan et al 2020	no	no	yes	no	yes	no	no	no	no	yes	no	no	yes	no	yes	yes	no	no	no	no	yes	no	no	no	no	no	no	no	no	no	no	no	no	no	no	no	no	no
SRR7285641	NoData	NoData	SRR7285641	NoData	Europe	United Kingdom	N/A	N/A	2016	198	public_db	no	no	no	no	yes	no	no	no	no	yes	no	no	no	no	no	no	no	no	no	no	no	no	no	no	no	yes	no	no	no	no	no	no	no	no	no	no	no	no
SRR7285738	Pakistan	Southern Asia	SRR7285738	NoData	Europe	United Kingdom	N/A	N/A	2018	198	public_db	no	no	yes	no	yes	no	no	no	no	yes	no	no	no	no	no	no	no	no	no	no	no	no	no	no	no	yes	no	no	no	no	no	no	no	no	no	no	no	no
SRR7285788	India	Southern Asia	SRR7285788	NoData	Europe	United Kingdom	N/A	N/A	2017	198	public_db	no	no	no	no	yes	no	no	no	no	no	no	no	no	no	no	no	no	no	no	no	no	no	no	no	no	yes	no	no	no	no	no	no	no	no	no	no	no	no
SRR7285841	NoData	NoData	SRR7285841	NoData	Europe	United Kingdom	N/A	N/A	2015	198	public_db	no	no	yes	no	yes	no	yes	no	no	yes	no	no	no	no	no	no	no	no	no	no	no	no	no	no	no	yes	no	no	no	no	no	no	no	no	no	no	no	no
SRR7286695	Pakistan	Southern Asia	SRR7286695	NoData	Europe	United Kingdom	N/A	N/A	2016	198	public_db	no	no	yes	no	yes	no	no	no	no	yes	no	no	no	no	no	no	no	no	no	no	no	no	no	no	no	yes	no	no	no	no	no	no	no	no	no	no	no	no
SRR7286705	NoData	NoData	SRR7286705	NoData	Europe	United Kingdom	N/A	N/A	2016	198	public_db	no	no	yes	no	yes	no	no	no	no	yes	no	no	no	no	no	yes	no	no	no	no	no	no	no	no	no	yes	no	no	no	no	no	no	no	no	no	no	no	no
SRR7286789	No Travel	No Travel	SRR7286789	NoData	Europe	United Kingdom	N/A	N/A	2017	198	public_db	no	no	yes	no	yes	no	no	no	no	yes	no	no	yes	no	no	no	no	no	no	no	no	no	no	no	no	yes	no	no	no	no	no	no	no	no	no	no	no	no
SRR7286886	Pakistan	Southern Asia	SRR7286886	NoData	Europe	United Kingdom	N/A	N/A	2017	198	public_db	no	no	yes	no	yes	no	yes	no	no	yes	no	no	no	no	yes	yes	no	no	no	no	no	no	no	no	no	yes	no	no	no	no	no	no	yes	yes	no	no	yes	no
SRR7292625	India	Southern Asia	SRR7292625	NoData	Europe	United Kingdom	N/A	N/A	2015	198	public_db	no	no	yes	no	yes	no	no	no	no	yes	no	no	no	no	no	no	no	no	no	no	no	no	no	no	no	yes	no	no	no	no	no	no	no	no	no	no	no	no
SRR7292665	NoData	NoData	SRR7292665	NoData	Europe	United Kingdom	N/A	N/A	2015	198	public_db	no	no	yes	no	yes	no	no	no	no	yes	no	no	no	no	no	yes	no	no	no	no	no	no	no	no	no	yes	no	no	no	no	no	no	no	no	no	no	no	no
SRR7292931	NoData	NoData	SRR7292931	NoData	Europe	United Kingdom	N/A	N/A	2016	198	public_db	no	no	yes	no	yes	no	no	no	no	yes	no	no	no	no	yes	yes	no	no	no	no	no	no	no	no	no	yes	no	no	no	no	no	no	no	no	no	no	no	no
SRR7297965	Unknown	Unknown	SRR7297965	NoData	Europe	United Kingdom	N/A	N/A	2015	198	public_db	no	no	no	no	yes	no	no	no	no	no	no	no	no	no	no	no	no	no	no	no	no	no	no	no	no	yes	no	no	no	no	no	no	no	no	no	no	no	no
SRR7299161	NoData	NoData	SRR7299161	NoData	Europe	United Kingdom	N/A	N/A	2017	198	Coipan et al 2020	no	no	yes	no	yes	no	no	no	no	yes	no	no	yes	no	yes	yes	no	no	no	no	yes	no	no	no	no	no	no	no	no	no	no	no	no	no	no	no	no	no
SRR7310349	NoData	NoData	SRR7310349	NoData	Europe	United Kingdom	N/A	N/A	2016	198	public_db	no	no	yes	no	yes	no	no	no	no	yes	no	no	no	no	no	yes	no	no	no	no	no	no	no	no	no	no	no	no	no	no	no	yes	no	no	no	no	no	no
SRR7310632	NoData	NoData	SRR7310632	NoData	Europe	United Kingdom	N/A	N/A	2017	198	public_db	no	no	yes	no	yes	no	no	no	no	yes	no	no	no	no	no	no	no	no	no	no	no	no	no	no	no	no	no	no	no	no	no	no	no	no	no	no	yes	no
SRR7310640	Unknown	Unknown	SRR7310640	NoData	Europe	United Kingdom	N/A	N/A	2018	198	public_db	no	no	yes	no	yes	no	no	no	no	yes	no	no	no	no	no	no	no	no	no	no	no	no	no	no	no	yes	no	no	no	no	no	no	no	no	no	no	no	no
SRR7343877	NoData	NoData	SRR7343877	NoData	Europe	United Kingdom	N/A	N/A	2016	198	Coipan et al 2020	no	no	yes	no	yes	no	yes	no	yes	yes	no	no	no	no	no	yes	no	no	no	no	yes	no	no	no	no	yes	no	no	yes	no	no	no	no	no	no	no	no	no
SRR7349159	No Travel	No Travel	SRR7349159	NoData	Europe	United Kingdom	N/A	N/A	2018	198	public_db	no	no	yes	no	yes	no	no	no	no	yes	no	no	no	no	no	no	no	no	no	no	no	no	no	no	no	yes	no	no	no	no	no	no	no	no	no	no	no	no
SRR7349175	NoData	NoData	SRR7349175	NoData	Europe	United Kingdom	N/A	N/A	2015	198	Coipan et al 2020	no	yes	no	no	yes	no	yes	no	no	yes	no	no	no	no	yes	yes	no	no	no	yes	no	no	no	no	no	yes	no	no	no	no	yes	no	no	no	no	no	yes	no
SRR7350631	NoData	NoData	SRR7350631	NoData	Europe	United Kingdom	N/A	N/A	2017	198	public_db	no	no	no	no	yes	no	no	no	no	no	no	no	no	no	no	no	no	no	no	no	no	no	no	no	no	no	no	no	no	no	no	no	no	no	no	no	no	no
SRR7350726	India	Southern Asia	SRR7350726	NoData	Europe	United Kingdom	N/A	N/A	2015	198	public_db	no	no	yes	no	yes	no	no	no	no	yes	no	no	no	no	no	no	no	no	no	no	no	no	no	no	no	no	no	no	no	no	no	no	no	no	no	no	no	no
SRR7351477	NoData	NoData	SRR7351477	NoData	Europe	United Kingdom	N/A	N/A	2016	198	Coipan et al 2020	no	no	yes	no	yes	no	no	no	no	yes	no	no	yes	no	yes	yes	no	no	no	no	yes	no	no	no	no	no	no	no	no	no	no	no	no	no	no	no	no	no
SRR7351616	NoData	NoData	SRR7351616	NoData	Europe	United Kingdom	N/A	N/A	2016	198	public_db	no	no	yes	no	yes	no	no	no	no	yes	no	no	no	no	no	no	no	no	no	no	no	no	no	no	no	yes	no	no	no	no	no	no	no	no	no	no	no	no
SRR7401730	NoData	NoData	SRR7401730	NoData	Europe	United Kingdom	N/A	N/A	2017	198	Coipan et al 2020	no	no	yes	no	yes	no	no	no	no	yes	no	no	yes	no	yes	yes	no	no	no	no	yes	no	no	no	no	no	no	no	no	no	no	no	no	no	no	no	no	no
SRR7410328	NoData	NoData	SRR7410328	NoData	Europe	United Kingdom	N/A	N/A	2015	198	public_db	no	no	yes	no	yes	no	yes	no	no	yes	no	no	yes	no	no	no	no	no	no	no	no	no	no	no	no	no	yes	no	no	no	yes	no	no	no	no	no	yes	no
SRR7414818	NoData	NoData	SRR7414818	NoData	Europe	United Kingdom	N/A	N/A	2016	198	public_db	no	no	yes	no	yes	no	yes	no	yes	yes	no	no	no	no	yes	yes	no	no	no	no	no	no	no	no	no	yes	no	no	yes	no	no	no	no	no	no	no	no	no
SRR7426179	NoData	NoData	SRR7426179	NoData	Europe	Switzerland	N/A	N/A	2007	198	public_db	no	no	yes	no	yes	no	no	no	no	yes	no	no	no	no	yes	yes	no	no	no	no	no	no	no	no	no	yes	no	no	no	no	no	no	no	no	no	no	no	no
SRR7426190	NoData	NoData	SRR7426190	NoData	Europe	Switzerland	N/A	N/A	2005	198	public_db	no	no	yes	no	yes	no	no	no	no	yes	no	no	no	no	yes	yes	no	no	no	no	no	no	no	no	no	yes	no	no	no	no	no	no	no	no	no	no	no	no
SRR7426192	NoData	NoData	SRR7426192	NoData	Europe	Switzerland	N/A	N/A	2005	198	public_db	no	no	no	no	yes	no	no	no	no	no	no	no	no	no	yes	yes	no	no	no	no	no	no	no	no	no	yes	no	no	no	no	no	no	no	no	no	no	no	no
SRR7426193	NoData	NoData	SRR7426193	NoData	Europe	Switzerland	N/A	N/A	2006	198	public_db	no	no	no	no	yes	no	yes	no	no	no	no	no	no	no	no	no	no	no	no	no	no	no	no	no	no	yes	yes	no	no	no	yes	no	no	no	no	no	no	no
SRR7426480	NoData	NoData	SRR7426480	NoData	Europe	United Kingdom	N/A	N/A	2016	198	public_db	no	no	yes	no	yes	no	no	no	no	yes	no	no	no	no	yes	yes	no	no	no	no	no	no	no	no	no	yes	no	no	no	no	no	no	no	no	no	no	no	no
SRR7439238	NoData	NoData	SRR7439238	NoData	Europe	Switzerland	N/A	N/A	2011	198	public_db	no	no	no	no	yes	no	no	no	no	no	no	no	no	no	no	no	no	no	no	no	no	no	no	no	no	no	no	no	no	no	no	no	no	no	no	no	no	no
SRR7439244	NoData	NoData	SRR7439244	NoData	Europe	Switzerland	N/A	N/A	2014	198	public_db	no	no	yes	no	yes	no	no	no	no	yes	no	no	no	no	yes	yes	no	no	no	no	no	no	no	no	no	yes	no	no	no	no	no	no	no	no	no	no	no	no
SRR7439259	NoData	NoData	SRR7439259	NoData	Europe	Switzerland	N/A	N/A	2014	198	public_db	no	no	yes	no	yes	no	no	no	no	yes	no	no	no	no	yes	yes	no	no	no	no	no	no	no	no	no	yes	no	no	no	no	no	no	no	no	no	no	no	no
SRR7439260	NoData	NoData	SRR7439260	NoData	Europe	Switzerland	N/A	N/A	2014	198	public_db	no	no	yes	no	yes	no	no	no	no	yes	no	no	no	no	yes	yes	no	no	no	no	no	no	no	no	no	yes	no	no	no	no	no	no	no	no	no	no	no	no
SRR7441786	NoData	NoData	SRR7441786	NoData	Europe	Switzerland	N/A	N/A	2016	198	public_db	no	no	no	no	yes	no	no	no	yes	no	no	no	yes	no	no	no	no	no	no	no	no	no	no	no	no	yes	no	no	yes	no	yes	no	no	no	no	no	no	no
SRR7441797	NoData	NoData	SRR7441797	NoData	Europe	Switzerland	N/A	N/A	2016	198	public_db	no	no	no	no	yes	no	yes	no	no	no	no	no	no	no	no	no	no	no	no	no	no	no	no	no	no	no	yes	no	no	no	yes	no	no	no	no	no	no	no
SRR7441832	NoData	NoData	SRR7441832	NoData	Europe	Switzerland	N/A	N/A	2006	198	public_db	no	no	no	no	yes	no	yes	no	no	no	no	no	no	no	no	no	no	no	no	no	no	no	no	no	no	yes	yes	no	no	no	yes	no	no	no	no	no	no	no
SRR7458741	NoData	NoData	SRR7458741	NoData	Europe	United Kingdom	N/A	N/A	2017	198	public_db	no	no	yes	no	yes	no	no	no	no	yes	no	no	no	no	yes	yes	no	no	no	no	no	no	no	no	no	yes	no	no	no	no	no	no	no	no	no	no	no	no
SRR7469092	NoData	NoData	SRR7469092	NoData	Europe	United Kingdom	N/A	N/A	2017	198	Coipan et al 2020	no	no	yes	no	yes	no	no	no	no	yes	no	no	yes	no	yes	yes	no	no	no	no	yes	no	no	no	no	no	no	no	no	no	no	no	no	no	no	no	no	no
SRR7474665	NoData	NoData	SRR7474665	NoData	Europe	United Kingdom	N/A	N/A	2015	198	public_db	no	no	no	no	yes	no	yes	no	yes	no	no	no	yes	no	no	no	no	no	no	no	no	no	no	no	no	yes	no	no	yes	no	yes	no	no	no	no	no	no	no
SRR7474873	NoData	NoData	SRR7474873	NoData	Europe	United Kingdom	N/A	N/A	2018	198	public_db	no	no	yes	no	yes	no	no	no	no	yes	no	no	no	no	yes	yes	no	no	no	no	no	no	no	no	no	yes	no	no	no	no	no	no	no	no	no	no	no	no
SRR7480280	NoData	NoData	SRR7480280	NoData	Europe	United Kingdom	N/A	N/A	2017	198	public_db	no	no	no	no	yes	no	yes	no	yes	no	no	no	yes	no	no	no	no	no	no	no	no	no	no	no	no	yes	no	no	yes	no	yes	no	no	no	no	no	no	no
SRR7495689	NoData	NoData	SRR7495689	NoData	Europe	United Kingdom	N/A	N/A	2018	198	public_db	no	no	no	no	yes	no	no	no	no	no	no	no	no	no	no	no	no	no	no	no	no	no	no	no	no	yes	no	no	no	no	no	no	no	no	no	no	no	no
SRR7495752	NoData	NoData	SRR7495752	NoData	Europe	United Kingdom	N/A	N/A	2018	198	public_db	no	no	yes	no	yes	no	no	no	no	yes	no	no	no	no	yes	yes	no	no	no	no	no	no	no	no	no	yes	no	no	no	no	no	no	no	no	no	no	no	no
SRR7523148	NoData	NoData	SRR7523148	NoData	Europe	United Kingdom	N/A	N/A	2015	198	Coipan et al 2020	no	no	yes	no	yes	no	yes	no	yes	yes	no	no	yes	no	yes	yes	no	no	no	no	yes	no	no	no	no	no	no	no	no	no	yes	no	no	no	no	no	no	no
SRR7523184	NoData	NoData	SRR7523184	NoData	Europe	United Kingdom	N/A	N/A	2015	198	public_db	no	no	yes	no	yes	no	yes	no	no	yes	no	no	no	no	no	no	no	no	no	no	no	no	no	no	no	no	no	no	no	no	yes	no	no	no	no	no	no	no
SRR7523660	NoData	NoData	SRR7523660	NoData	Europe	United Kingdom	N/A	N/A	2017	198	public_db	no	yes	no	no	yes	no	yes	no	yes	no	no	no	yes	no	no	no	no	no	no	no	no	no	no	no	no	yes	no	no	yes	no	no	no	no	no	no	no	yes	no
SRR7523775	NoData	NoData	SRR7523775	NoData	Europe	United Kingdom	N/A	N/A	2017	198	public_db	no	no	no	no	yes	no	no	no	no	yes	no	no	yes	no	no	yes	no	no	no	no	no	no	no	no	no	yes	no	no	no	no	no	no	no	no	no	no	no	no
SRR7523854	NoData	NoData	SRR7523854	NoData	Europe	United Kingdom	N/A	N/A	2015	198	Coipan et al 2020	no	no	no	no	yes	no	no	no	no	no	no	no	no	no	no	no	no	no	no	no	yes	no	no	no	no	no	no	no	no	no	no	no	no	no	no	no	no	no
SRR7842487	NoData	NoData	SRR7842487	NoData	Europe	United Kingdom	N/A	N/A	2018	198	Coipan et al 2020	no	no	yes	no	yes	no	no	no	no	yes	no	no	no	no	no	no	no	no	no	no	yes	no	no	no	no	no	no	no	no	no	no	no	no	no	no	no	no	no
SRR7879556	NoData	NoData	SRR7879556	NoData	Europe	United Kingdom	N/A	N/A	2017	198	Coipan et al 2020	no	no	yes	no	yes	no	no	no	no	yes	no	yes	yes	no	yes	yes	no	no	no	no	yes	no	no	no	yes	no	no	yes	no	no	no	no	no	no	no	no	no	no
SRR8054524	NoData	NoData	SRR8054524	NoData	Europe	United Kingdom	N/A	N/A	2018	198	Coipan et al 2020	no	no	yes	no	yes	no	no	no	no	yes	no	no	no	no	no	no	no	no	no	no	yes	no	no	no	no	no	no	no	no	no	no	no	no	no	no	no	no	no
SRR8054525	NoData	NoData	SRR8054525	NoData	Europe	United Kingdom	N/A	N/A	2018	198	Coipan et al 2020	no	no	yes	no	yes	no	no	no	no	yes	no	no	yes	no	yes	yes	no	no	no	no	yes	no	no	no	no	no	no	no	no	no	no	no	no	no	no	no	no	no
SRR8524733	NoData	NoData	SRR8524733	NoData	Europe	United Kingdom	N/A	N/A	2018	198	Coipan et al 2020	no	no	no	no	yes	no	no	no	no	no	no	no	no	no	no	no	no	no	no	no	yes	no	no	no	no	no	no	no	no	no	no	no	no	no	no	no	no	no
SRR8526100	NoData	NoData	SRR8526100	NoData	Europe	United Kingdom	N/A	N/A	2017	198	Coipan et al 2020	no	no	yes	no	yes	no	no	no	no	yes	no	no	yes	no	yes	yes	no	no	no	no	yes	no	no	no	no	no	no	no	no	no	no	no	no	no	no	no	no	no
SRR8553991	NoData	NoData	SRR8553991	NoData	Europe	United Kingdom	N/A	N/A	2017	198	Coipan et al 2020	no	no	yes	no	yes	no	no	no	no	yes	no	no	yes	no	yes	yes	no	no	no	no	yes	no	no	no	no	no	no	no	no	no	no	no	no	no	no	no	no	no
SRR8704720	NoData	NoData	SRR8704720	NoData	Europe	United Kingdom	N/A	N/A	2015	198	Coipan et al 2020	no	no	yes	no	yes	no	no	no	no	yes	no	no	no	no	yes	yes	no	no	no	no	yes	no	no	no	no	no	no	no	no	no	no	no	no	no	no	no	no	no
SRR949434	NoData	NoData	SRR949434	NoData	USA	USA	N/A	N/A	2007	198	public_db	no	no	no	no	yes	no	no	no	no	no	no	no	no	no	no	no	no	no	no	no	no	no	no	no	no	no	no	no	no	no	no	no	no	no	no	no	no	no
WIAJ01	NoData	NoData	WIAJ01	NoData	Eastern Asia	China	N/A	N/A	2019	198	Lei et al 2020	no	no	yes	no	yes	no	no	no	no	yes	no	no	no	no	no	no	no	no	no	no	yes	no	no	no	no	no	no	no	no	no	no	no	no	no	no	no	no	no
GCA_009667765	Unknown	Unknown	161365	Cattle	Western Asia	Israel	N/A	N/A	2015	198	Cohen et al 2020	no	no	yes	no	yes	no	no	no	no	yes	no	no	no	no	no	no	no	no	no	no	no	no	no	no	no	yes	no	no	no	no	no	no	no	no	no	no	no	no
GCA_009668525	Unknown	Unknown	160196	Horse	Western Asia	Israel	N/A	N/A	2015	198	Cohen et al 2020	no	no	yes	no	yes	no	no	no	no	yes	no	no	no	no	no	no	no	no	no	no	no	no	no	no	no	yes	no	no	no	no	no	no	no	no	no	no	no	no
GCA_009667835	Unknown	Unknown	162835	Turkey	Western Asia	Israel	N/A	N/A	2015	198	Cohen et al 2020	no	no	no	no	yes	no	no	no	no	no	no	no	no	no	no	no	no	no	no	no	no	no	no	no	no	yes	no	no	no	no	no	no	no	no	no	no	no	no
GCA_009668345	Unknown	Unknown	164132	Poultry	Western Asia	Israel	N/A	N/A	2015	198	Cohen et al 2020	no	no	yes	no	yes	no	no	no	no	yes	no	no	no	no	no	no	no	no	no	no	no	no	no	no	no	yes	no	no	no	no	no	no	no	no	no	no	no	no
GCA_009668635	Unknown	Unknown	158957	Poultry	Western Asia	Israel	N/A	N/A	2015	198	Cohen et al 2020	no	no	yes	no	yes	no	no	no	no	yes	no	no	no	no	no	no	no	no	no	no	no	no	no	no	no	yes	no	no	no	no	no	no	no	no	no	no	no	no
GCA_009668665	Unknown	Unknown	158913	Poultry	Western Asia	Israel	N/A	N/A	2015	198	Cohen et al 2020	no	no	yes	no	yes	no	no	no	no	yes	no	no	no	no	no	no	no	no	no	no	no	no	no	no	no	yes	no	no	no	no	no	no	no	no	no	no	no	no
GCA_009668625	Unknown	Unknown	159053	Turkey	Western Asia	Israel	N/A	N/A	2015	198	Cohen et al 2020	no	no	yes	no	yes	no	no	no	no	yes	no	no	no	no	no	no	no	no	no	no	no	no	no	no	no	yes	no	no	no	no	no	no	no	no	no	no	no	no
GCA_009671225	Unknown	Unknown	159847	Poultry	Western Asia	Israel	N/A	N/A	2015	198	Cohen et al 2020	no	no	yes	no	yes	no	no	no	no	yes	no	no	no	no	no	no	no	no	no	no	no	no	no	no	no	yes	no	no	no	no	no	no	no	no	no	no	no	no
GCA_009668445	Unknown	Unknown	162744	Poultry	Western Asia	Israel	N/A	N/A	2015	198	Cohen et al 2020	no	no	yes	no	yes	no	no	no	no	yes	no	no	no	no	no	no	no	no	no	no	no	no	no	no	no	yes	no	no	no	no	no	no	no	no	no	no	no	no
[truncated: 96 more columns]
